# Supplementary material for: The Pkn22 Ser/Thr kinase in Nostoc PCC 7120: role of FurA and NtcA regulators and transcript profiling under nitrogen starvation and oxidative stress
Source: BMC Genomics. 2015 Jul 29;16(1):557. doi: 10.1186/s12864-015-1703-1 (PMC4518582; doi:10.1186/s12864-015-1703-1)
Supplement: Additional file 5: Table S4. — Microarray data obtained in this study. a: Wild type +/− H2O2. b: pkn22 mutant +/− H2O2. c: WT#pkn22 petE-pkn22 strain +/− H2O2. d: Wild type −/+ N. e: pkn22 mutant −/+ N. f: WT#pkn22 petE-pkn22 strain −/+ N. Gene ID: gene name. Median: the average of four independent values obtained. SD: standard variation. The data were considered “valid” only if results were obtained for three of the four slides tested. [file 12864_2015_1703_MOESM5_ESM.xlsx]

## Sheet: Table S4.a
Additional file 5: Table S4. Microarray data obtained in this study. A: Wild type +/- H2O2. b: pkn22 mutant +/- H2O2. c: WT#pkn22 petE-pkn22 strain +/- H2O2. d: Wild type -/+ N. e: pkn22 mutant -/+ N. f: WT#pkn22 petE-pkn22 strain -/+ N. Gene ID: gene name. Median: the average of four independent values obtained. SD: standard variation. The data were considered “valid” only if results were obtain…
Gene ID	Median	SD deviation	T-test
all0002	-0.77	0.59	0.06
all0002	-0.94	0.3	0.01
all0004	-1.2	0.66	0.03
all0004	-1.24	0.89	0.06
all0005	-1.74	0.11	0
all0005	-1.68	0.41	0
all0006	-2.12	0.39	0
all0006	-2.05	0.25	0
all0007	-2.06	0.73	0.01
all0007	-2	0.69	0.01
all0008	-1.39	0.46	0.01
all0008	-1.87	0.08	0
all0010	-1.62	0.34	0
all0010	-1.6	0.21	0
all0011	-1.52	0.75	0.03
all0011	-1.91	0.4	0
all0012	-2.19	0.39	0
all0012	-2.3	0.18	0
all0015	-0.05	0.3	0.91
all0015	0.01	0.19	0.42
all0016	-0.11	0.19	0.46
all0016	-0.01	0.36	0.88
all0025	-0.36	0.14	0.01
all0025	-0.06	0.43	0.37
all0028	1.86	0.32	0
all0028	1.62	0.71	0.02
all0032	-1.76	0.59	0.03
all0032	-1.55	0.6	0.01
all0036	-0.89	0.71	0.08
all0036	-0.72	0.14	0
all0037	1.13	0.82	0.08
all0037	2.4	1.1	0.08
all0040	-0.44	0.19	0.02
all0040	-0.43	0.34	0.09
all0041	-0.75	0.32	0.02
all0041	-0.75	0.58	0.21
all0042	-1.1	0.69	0.05
all0042	-0.87	0.49	0.04
all0047	-0.46	0.75	0.32
all0047	-0.22	0.95	0.74
all0048	-0.34	0.38	0.24
all0048	-0.31	0.15	0.03
all0049	0.81	0.59	0.07
all0049	0.68	0.57	0.11
all0050	0.77	0.31	0.02
all0050	0.74	0.18	0
all0061	0.65	1.14	0.31
all0065	-0.72	0.42	0.07
all0065	-0.35	0.74	0.37
all0066	-0.3	0.37	0.21
all0066	-0.41	0.66	0.35
all0067	-0.15	0.67	0.63
all0067	-0.08	0.51	0.76
all0070	-0.3	0.38	0.22
all0070	-0.32	0.48	0.3
all0071	-0.7	0.2	0.01
all0071	-0.78	0.37	0.04
all0082	-0.14	0.63	0.74
all0082	0.11	0.59	0.97
all0085	-0.36	0.69	0.4
all0085	-0.26	0.24	0.09
all0086	-0.14	0.24	0.55
all0086	-0.2	0.41	0.47
all0087	-0.32	0.12	0.02
all0087	-0.17	0.39	0.26
all0089	-0.54	0.22	0.08
all0089	-0.31	0.41	0.21
all0107	-1.39	1.35	0.14
all0107	-1.82	0.29	0
all0109	-1.42	0.63	0.01
all0109	-1.45	1.26	0.12
all0111	0.04	0.31	0.71
all0111	0.05	0.32	0.78
all0112	-0.14	0.22	0.21
all0112	-0.29	0.27	0.16
all0118	0.56	0.57	0.13
all0118	0.45	0.23	0.03
all0119	0.13	0.36	0.83
all0119	0.12	0.43	0.57
all0120	-0.17	0.23	0.52
all0120	0.03	0.69	0.9
all0121	-0.25	0.27	0.13
all0121	-0.19	0.11	0.03
all0122	-0.03	0.34	0.92
all0122	0.22	0.97	0.85
all0123	0.36	0.22	0.07
all0123	0.33	0.51	0.21
all0126	-1.04	0.22	0
all0126	-0.61	0.42	0.05
all0127	-0.53	0.21	0.01
all0127	-0.31	0.15	0.03
all0129	0.25	0.35	0.14
all0129	0.16	0.68	0.52
all0133	1.34	0.27	0
all0133	1.38	0.14	0
all0134	0.7	0.57	0.09
all0134	0.98	0.75	0.09
all0135	0.34	0.35	0.14
all0135	0.31	0.22	0.04
all0136	0.16	0.59	0.54
all0136	0.23	0.22	0.13
all0138	-0.16	0.35	0.29
all0138	-0.19	0.3	0.42
all0139	0.56	0.2	0.01
all0139	0.66	0.2	0.01
all0143	0.03	0.21	0.62
all0143	0.1	0.21	0.44
all0144	-0.08	0.59	0.76
all0144	-0.14	0.19	0.22
all0147	-0.21	0.33	0.25
all0147	-0.28	0.27	0.1
all0152	-0.64	0.19	0.01
all0152	-0.67	0.42	0.05
all0154	-0.46	0.14	0.01
all0154	-0.59	0.21	0.01
all0155	0.07	0.15	0.58
all0155	-1.35	0.38	0.01
all0156	-1	0.61	0.08
all0156	-0.96	0.79	0.06
all0157	-1.54	0.45	0.01
all0157	-1.48	1	0.07
all0158	-1.88	0.21	0
all0158	-1.65	0.32	0
all0160	-0.6	0.32	0.14
all0160	-0.55	0.21	0.01
all0161	-0.66	0.24	0.01
all0161	-0.78	0.11	0
all0164	-0.5	0.54	0.1
all0164	-0.49	0.6	0.17
all0166	-1.3	0.75	0.04
all0166	-1.17	0.54	0.02
all0167	-1.43	1.11	0.1
all0167	-1.22	2.29	0.31
all0168	-2.14	0.71	0.01
all0168	-2.39	0.38	0
all0170	-0.03	0.2	0.8
all0170	-0.45	1.04	0.92
all0172	0.67	0.35	0.03
all0172	0.77	0.3	0.02
all0173	0.42	0.42	0.13
all0173	0.41	0.26	0.04
all0174	-1.08	0.34	0.01
all0174	-0.83	0.32	0.01
all0177	-0.21	0.26	0.11
all0177	-0.55	1.2	0.51
all0178	-0.3	0.15	0.03
all0178	-1.08	0.43	0.07
all0182	0.83	0.55	0.05
all0182	0.76	0.71	0.12
all0184	0.44	0.48	0.18
all0184	0.4	0.48	0.19
all0185	-0.27	0.76	0.54
all0185	-0.36	0.33	0.18
all0186	-0.23	0.34	0.51
all0186	0.1	0.23	0.45
all0187	0.07	0.1	0.27
all0187	0.1	0.89	0.88
all0193	-0.38	0.41	0.14
all0193	-0.56	0.19	0.01
all0195	0.23	0.33	0.23
all0195	0.17	0.49	0.44
all0197	-0.31	0.28	0.09
all0197	-0.22	0.48	0.75
all0200	-0.01	1.1	0.97
all0200	-0.13	1.48	0.99
all0207	-0.52	0.43	0.3
all0209	-0.56	0.94	0.78
all0209	-0.07	0.51	0.71
all0210	0.32	0.59	0.29
all0210	0.06	0.36	0.58
all0211	-0.31	0.18	0.03
all0211	-0.27	0.3	0.24
all0215	0.09	1.01	0.82
all0215	0.22	0.98	0.66
all0216	-0.23	0.16	0.07
all0216	0.01	0.33	0.77
all0217	0.41	0.45	0.14
all0217	0.65	0.47	0.1
all0218	0.35	0.35	0.18
all0218	0.21	0.95	0.8
all0219	0.32	0.46	0.26
all0219	0.31	0.13	0.01
all0220	0.65	0.59	0.29
all0220	0.42	0.81	0.62
all0231	0.09	0.17	0.53
all0231	0.16	0.37	0.52
all0232	-0.01	0.39	0.82
all0232	-0.06	0.69	0.85
all0233	-0.17	0.67	0.64
all0233	-0.23	0.46	0.44
all0244	0.19	0.46	0.57
all0244	0.14	0.26	0.25
all0245	-0.56	0.25	0.02
all0250	-0.17	0.35	0.52
all0250	-0.05	0.49	0.76
all0251	1.17	0.17	0
all0251	0.96	0.34	0.01
all0253	2.87	0.19	0
all0253	2.96	0.29	0
all0258	-0.21	0.41	0.61
all0258	0.27	0.82	0.94
all0259	-1.41	0.19	0
all0259	-1.38	0.42	0.01
all0262	-1.14	0.57	0.04
all0262	-0.97	0.34	0.01
all0263	-0.03	1.28	0.96
all0263	0.01	0.31	0.77
all0265	0.51	0.24	0.03
all0265	0.53	0.72	0.22
all0266	-0.03	0.32	0.61
all0266	-0.12	0.06	0.03
all0268	-0.1	0.18	0.32
all0268	-0.05	0.22	0.46
all0269	-0.98	0.58	0.04
all0269	-0.23	0.46	0.48
all0270	-0.08	0.29	0.45
all0270	-0.04	0.81	0.9
all0271	0.7	0.11	0
all0271	-0.53	0.16	0.01
all0273	-0.06	0.48	0.73
all0273	-0.21	0.61	0.45
all0278	-0.68	1.07	0.37
all0278	-0.52	0.16	0.01
all0282	0.01	0.55	0.73
all0282	0.51	0.18	0.01
all0283	0.09	0.73	0.93
all0283	0.07	0.48	0.97
all0284	-0.54	0.21	0.02
all0287	-0.29	0.71	0.43
all0291	-0.25	0.56	0.43
all0292	-0.27	0.35	0.27
all0292	-0.06	0.58	0.97
all0293	-1.15	0.42	0.01
all0293	-0.91	0.11	0
all0298	-0.11	0.25	0.29
all0298	-0.13	0.35	0.6
all0306	0.08	0.42	0.98
all0306	-0.06	0.44	0.98
all0307	0.02	0.11	0.71
all0307	0.05	0.29	0.76
all0311	0.1	0.33	0.44
all0311	0.47	0.31	0.09
all0313	0.28	0.64	0.42
all0314	0.61	0.66	0.22
all0315	0	0.71	0.99
all0315	0.01	0.67	0.68
all0316	-1.1	0.24	0
all0316	-1	0.43	0.02
all0320	-1.91	0.75	0.01
all0320	-1.87	0.22	0
all0321	-2.11	0.23	0
all0321	-1.9	0.4	0
all0322	-2.88	0.18	0
all0322	-2.72	0.36	0
all0324	0.45	0.61	0.21
all0325	1.15	0.3	0
all0325	1	0.37	0.01
all0328	-0.96	0.15	0
all0328	-1.11	0.47	0.02
all0329	-0.91	0.26	0.01
all0329	-1.02	0.38	0.01
all0330	0.34	0.17	0.02
all0332	0.08	0.55	0.83
all0332	0.2	0.39	0.5
all0333	0.24	0.67	0.53
all0333	0.29	0.34	0.25
all0334	0.59	0.79	0.27
all0334	0.78	0.43	0.02
all0337	0.77	0.62	0.1
all0337	0.94	0.14	0
all0341	-0.35	0.81	0.71
all0345	-0.49	0.48	0.16
all0349	0.01	0.16	0.82
all0349	0.02	0.52	0.9
all0350	-0.67	0.85	0.24
all0351	-0.53	0.38	0.13
all0351	-0.46	0.68	0.26
all0352	-0.75	0.23	0.01
all0352	-0.8	0.21	0.01
all0355	0.77	0.22	0.01
all0355	0.76	0.44	0.04
all0360	-0.11	0.61	0.54
all0360	0.39	0.2	0.03
all0361	0.45	0.28	0.04
all0362	0.52	0.51	0.13
all0362	0.39	0.36	0.1
all0363	0.6	0.42	0.06
all0363	0.49	0.34	0.06
all0364	-0.78	0.1	0
all0371	0.04	0.16	0.98
all0371	0.24	0.05	0.01
all0372	0.21	0.4	0.26
all0372	0.4	0.65	0.25
all0373	0.12	0.13	0.19
all0373	0.03	0.31	0.55
all0374	-0.91	0.69	0.1
all0375	-0.54	0.35	0.04
all0375	-0.5	0.11	0
all0376	-0.47	0.26	0.04
all0376	-0.68	0.34	0.03
all0378	-1.06	0.2	0
all0384	0.93	0.19	0.01
all0384	0.85	0.23	0.01
all0385	-0.04	0.63	0.97
all0385	-0.34	0.62	0.8
all0387	-1.36	0.22	0
all0387	-1	0.38	0.01
all0388	-0.51	0.26	0.05
all0388	-0.97	0.94	0.13
all0389	-0.76	0.29	0.01
all0389	-1.02	0.49	0.03
all0390	-1.89	0.53	0.01
all0390	-1.64	0.23	0
all0391	-2.5	0.47	0
all0391	-2.53	1.01	0.02
all0392	-2.24	0.26	0
all0392	-2.23	0.37	0
all0393	-2.27	0.4	0
all0393	-1.99	0.22	0
all0394	-1.91	1.11	0.05
all0394	-2.23	0.34	0
all0395	-1.82	0.32	0
all0395	-1.39	0.45	0.01
all0396	-1.32	0.16	0
all0396	-1.43	0.28	0
all0398	0.57	0.82	0.39
all0398	0.4	0.41	0.15
all0400	-0.23	0.26	0.18
all0400	-0.26	0.2	0.09
all0403	0.28	0.16	0.03
all0403	0.84	0.49	0.04
all0404	0.27	0.27	0.14
all0404	0.2	0.26	0.16
all0405	-0.07	0.33	0.6
all0405	-0.14	0.17	0.17
all0407	-0.17	0.4	0.27
all0408	-0.47	0.43	0.12
all0409	0.4	0.36	0.11
all0409	0.34	0.15	0.01
all0410	-0.32	0.54	0.34
all0411	-0.78	0.45	0.04
all0411	-0.3	0.27	0.08
all0412	-1.43	0.71	0.05
all0412	-1.2	0.85	0.08
all0418	-0.15	0.79	0.96
all0427	0.32	0.42	0.37
all0427	0.59	0.3	0.03
all0437	-0.15	0.6	0.44
all0437	-0.33	0.72	0.33
all0438	1.1	0.53	0.04
all0439	1.27	0.58	0.02
all0439	0.79	0.44	0.04
all0441	-0.57	0.37	0.04
all0441	-0.54	0.21	0.01
all0443	-1.36	0.41	0.01
all0443	-1.47	0.47	0.01
all0450	1.25	0.71	0.04
all0450	1.19	0.42	0.01
all0453	0.15	0.34	0.45
all0453	-0.02	1.01	0.99
all0454	0.24	0.23	0.2
all0455	-0.59	1.59	0.38
all0455	-0.89	0.35	0.01
all0456	-0.56	0.27	0.07
all0456	-0.62	0.38	0.04
all0457	-0.18	1.83	0.81
all0457	-0.52	1.69	0.65
all0458	0.07	0.13	0.38
all0458	-0.06	0.15	0.99
all0459	-0.41	0.96	0.54
all0459	-0.38	0.75	0.29
all0462	-2.58	0.34	0
all0462	-2.53	0.6	0
all0463	-0.12	0.34	0.68
all0463	-0.03	0.75	0.89
all0464	-0.09	0.31	0.43
all0464	-0.1	0.29	0.29
all0465	-0.41	0.67	0.5
all0465	-0.07	1.23	0.85
all0466	-0.3	0.08	0
all0466	-0.65	0.37	0.05
all0467	0.08	0.39	0.6
all0468	-0.17	0.43	0.47
all0468	0.1	0.54	0.88
all0469	-0.41	0.35	0.19
all0469	-0.18	0.23	0.14
all0470	0.25	0.3	0.24
all0470	0.09	0.21	0.51
all0471	-0.11	0.57	0.88
all0471	0.07	0.56	0.94
all0473	0.79	0.38	0.03
all0473	1.97	0.83	0.07
all0475	-0.79	0.32	0.02
all0476	-0.7	0.18	0.02
all0476	-0.76	0.92	0.2
all0478	0.43	1	0.54
all0478	-0.02	0.16	0.97
all0479	0.68	0.16	0
all0479	0.87	0.69	0.1
all0481	1.02	0.71	0.07
all0481	0.82	0.32	0.01
all0492	0.02	0.63	0.96
all0492	-0.19	0.33	0.28
all0493	-0.3	0.1	0.01
all0493	0.02	0.69	0.95
all0495	0.39	0.32	0.1
all0495	0.21	0.57	0.49
all0496	0.96	0.58	0.04
all0496	0.98	0.59	0.05
all0497	-0.11	0.67	0.83
all0497	-0.19	0.93	0.75
all0498	0.52	0.72	0.26
all0498	0.49	0.84	0.32
all0513	-0.31	0.75	0.23
all0513	-0.8	0.65	0.08
all0521	-1.4	0.45	0.04
all0521	-1.52	0.35	0
all0538	-0.98	0.75	0.08
all0538	-0.64	0.28	0.04
all0539	-0.4	0.49	0.22
all0542	0.14	0.18	0.29
all0542	0.18	0.11	0.08
all0544	0.36	0.08	0
all0544	0.43	0.13	0.01
all0565	0.18	0.45	0.48
all0565	0.06	0.17	0.54
all0567	-0.18	0.46	0.37
all0567	-0.32	0.49	0.4
all0569	-0.11	0.52	0.9
all0569	-0.05	0.13	0.33
all0571	-0.25	0.26	0.23
all0571	-0.11	0.16	0.26
all0574	-0.15	0.18	0.37
all0574	-0.07	0.25	0.6
all0575	0.6	0.43	0.09
all0575	0.45	0.14	0.01
all0578	0.28	0.34	0.23
all0578	0.15	0.51	0.48
all0579	-0.39	0.14	0.01
all0579	-0.23	0.08	0.01
all0580	-0.45	0.51	0.27
all0580	-0.25	0.34	0.14
all0589	0.84	0.12	0
all0589	1.18	0.19	0
all0591	1.42	0.55	0.01
all0591	1.39	0.41	0.01
all0592	1.61	0.39	0
all0592	1.64	0.17	0
all0594	0.31	0.22	0.09
all0594	0.32	0.33	0.16
all0596	0.8	0.66	0.09
all0596	0.66	0.99	0.33
all0601	-0.82	0.08	0
all0602	-0.52	0.33	0.05
all0602	-0.49	0.35	0.08
all0603	-0.64	0.27	0.03
all0603	-0.47	0.45	0.09
all0604	-0.48	0.38	0.06
all0604	-0.33	0.3	0.06
all0605	-0.79	0.56	0.04
all0605	-0.73	0.5	0.07
all0606	-0.23	0.24	0.13
all0606	-0.56	0.28	0.04
all0615	-0.63	0.21	0.01
all0615	-0.77	0.15	0
all0619	0.9	0.31	0.01
all0619	1.1	0.31	0
all0620	0.97	0.37	0.02
all0620	1.3	0.3	0.02
all0621	0.53	0.44	0.13
all0621	0.59	0.25	0.05
all0623	-0.17	0.22	0.25
all0623	-0.41	0.19	0.02
all0624	-0.24	0.24	0.07
all0624	-0.01	0.97	0.94
all0625	0.18	0.63	0.48
all0625	0.21	0.19	0.06
all0626	-1.02	0.41	0.02
all0626	-1.04	0.59	0.03
all0630	-0.41	0.19	0.02
all0630	-0.44	0.33	0.04
all0631	0.28	0.21	0.23
all0631	-0.27	0.27	0.22
all0632	0.52	0.29	0.04
all0634	-1.34	0.66	0.09
all0634	-0.93	0.16	0
all0635	-2.02	0.54	0
all0635	-1.92	0.38	0
all0640	0.16	0.14	0.06
all0641	0.82	0.88	0.19
all0641	0.7	0.41	0.05
all0646	-0.05	0.5	0.81
all0646	0.03	0.53	0.8
all0648	-0.72	0.36	0.04
all0648	-0.53	0.47	0.09
all0650	-1.73	0.18	0
all0650	-1.64	0.31	0
all0659	-0.14	0.51	0.93
all0659	-0.07	0.29	0.98
all0661	0.66	0.47	0.08
all0664	-0.56	0.21	0.01
all0665	-0.57	0.59	0.22
all0665	-0.17	0.21	0.1
all0667	-0.4	0.11	0.01
all0675	0.4	0.19	0.03
all0675	0.38	0.11	0.01
all0684	0.23	0.27	0.23
all0684	0.23	0.7	0.56
all0686	0.37	0.84	0.44
all0686	0.08	0.18	0.28
all0703	-0.61	0.11	0
all0703	-0.65	0.42	0.06
all0706	-0.49	0.26	0.03
all0706	-0.31	0.56	0.68
all0707	0.81	0.31	0.05
all0708	-0.22	0.4	0.6
all0708	-0.18	0.18	0.08
all0711	0.54	0.78	0.58
all0711	0.4	0.54	0.23
all0712	0.55	0.07	0
all0712	0.45	0.28	0.04
all0713	-0.11	0.68	0.94
all0713	-0.1	0.95	0.78
all0714	-0.01	0.28	0.74
all0714	-0.05	0.37	0.74
all0721	-0.31	0.6	0.33
all0721	-0.34	0.25	0.06
all0723	-0.09	0.27	0.48
all0723	-0.22	0.31	0.19
all0726	1.51	0.3	0
all0727	0.42	0.18	0.02
all0727	0.42	0.1	0
all0729	0.8	0.18	0
all0729	0.32	0.64	0.23
all0732	0.04	0.31	0.82
all0732	0.07	0.36	0.63
all0736	5.73	0.91	0
all0736	5.09	0.42	0
all0737	6.13	0.23	0
all0737	6.47	0.12	0
all0743	0.31	0.27	0.15
all0743	0.09	0.38	0.76
all0745	0.56	0.03	0
all0745	0.4	0.31	0.05
all0746	0.8	0.43	0.03
all0746	0.62	0.17	0.01
all0747	0.41	0.15	0.01
all0747	0.28	0.68	0.45
all0748	0.31	0.46	0.45
all0748	0.22	0.48	0.37
all0753	1.02	0.94	0.13
all0753	0.89	0.49	0.03
all0754	0.83	1.6	0.3
all0754	1.03	0.38	0.01
all0759	0	0.58	0.77
all0759	0.32	0.79	0.48
all0767	-0.73	0.12	0
all0767	-0.59	0.35	0.08
all0768	-1.09	0.75	0.24
all0769	0.33	0.23	0.1
all0769	0.61	0.51	0.08
all0770	0.11	0.45	0.53
all0770	-0.02	0.59	0.97
all0771	0.24	0.36	0.26
all0771	0.34	1.34	0.56
all0772	0.98	0.22	0
all0772	0.68	0.22	0.01
all0775	-1.11	0.33	0.01
all0775	-1.06	0.29	0
all0778	0.32	0.31	0.1
all0778	0.74	0.19	0.01
all0781	0.5	0.81	0.83
all0781	-0.05	0.97	0.91
all0783	-0.75	0.46	0.12
all0783	-0.29	0.53	0.33
all0788	-0.14	0.46	0.66
all0788	-0.32	0.5	0.34
all0792	0.11	0.25	0.32
all0792	-0.08	0.2	0.62
all0794	0.27	0.64	0.24
all0794	0.96	0.31	0.01
all0796	0.09	0.18	0.41
all0796	0.25	0.44	0.35
all0797	-0.37	0.33	0.09
all0797	-0.21	0.91	0.66
all0800	-0.22	0.68	0.3
all0800	-0.36	0.31	0.06
all0801	-0.89	0.35	0.02
all0801	-0.5	0.35	0.05
all0802	1.7	0.13	0
all0802	1.68	0.37	0
all0807	0.57	0.43	0.1
all0807	0.34	0.6	0.45
all0808	-0.39	0.16	0.09
all0808	-0.12	0.12	0.39
all0809	-0.14	0.68	0.95
all0813	0.1	0.41	0.41
all0813	-0.04	0.25	0.91
all0823	0.25	0.17	0.05
all0823	0.24	0.35	0.26
all0824	0.35	0.66	0.32
all0827	-0.22	0.3	0.17
all0827	-0.38	0.32	0.11
all0830	-0.54	0.72	0.28
all0832	0.3	0.21	0.04
all0833	0.48	0.39	0.32
all0835	-0.41	0.42	0.18
all0839	0.44	0.43	0.13
all0839	0.64	0.36	0.04
all0844	0.06	0.91	0.96
all0844	0.44	0.5	0.21
all0848	0.03	0.41	0.75
all0848	-0.28	0.41	0.23
all0850	0.25	0.07	0
all0850	0.36	0.66	0.25
all0852	0.65	0.69	0.14
all0852	0.7	0.17	0
all0853	0.87	0.07	0
all0853	0.87	0.41	0.02
all0854	-0.01	0.82	0.93
all0854	-0.14	0.41	0.45
all0858	-0.25	0.05	0
all0858	-0.35	0.44	0.43
all0859	0.6	0.43	0.12
all0859	0.33	0.24	0.04
all0860	0.55	0.26	0.02
all0860	0.69	0.84	0.19
all0861	-0.76	0.73	0.12
all0861	-0.91	0.15	0
all0862	0.07	0.25	0.57
all0862	0.13	0.1	0.05
all0863	0.37	0.28	0.06
all0863	0.25	0.21	0.09
all0864	-0.23	0.14	0.06
all0864	0.06	0.16	0.54
all0865	-0.49	0.54	0.11
all0865	-0.31	0.52	0.24
all0866	-0.47	0.44	0.13
all0866	-0.53	0.42	0.1
all0868	-0.65	0.24	0.02
all0868	-0.56	0.6	0.19
all0872	1.19	0.81	0.06
all0875	-0.93	0.26	0.01
all0875	-1.05	0.13	0
all0876	-0.21	0.93	0.68
all0876	-0.31	0.49	0.24
all0878	0.01	0.34	0.65
all0878	0.04	0.12	0.5
all0879	-0.33	0.86	0.6
all0879	-0.46	0.45	0.18
all0886	0.3	0.52	0.23
all0888	-1.09	0.65	0.04
all0888	-1.39	0.24	0
all0889	-0.11	0.48	0.75
all0889	-0.14	0.81	0.81
all0891	0.49	0.54	0.22
all0891	0.48	1.16	0.53
all0899	0.07	0.23	0.63
all0899	0.06	0.11	0.45
all0902	-1.08	0.37	0.01
all0906	1.42	0.66	0.02
all0906	1.06	0.4	0.01
all0907	1.75	0.36	0.02
all0907	1.82	0.42	0
all0908	-0.39	0.17	0.02
all0908	-0.34	0.41	0.25
all0909	-1.44	0.5	0.06
all0914	0.16	0.16	0.13
all0914	-0.35	0.41	0.37
all0915	0.07	0.74	0.97
all0915	-0.79	0.56	0.27
all0916	-0.33	0.17	0.03
all0916	-0.21	0.59	0.62
all0917	0.37	0.24	0.08
all0918	-0.06	0.28	0.67
all0918	-0.2	0.3	0.65
all0919	0.17	0.09	0.03
all0921	-0.71	0.79	0.16
all0921	-0.68	0.65	0.09
all0926	-0.13	0.45	0.59
all0926	-0.27	0.23	0.1
all0927	0.17	0.15	0.11
all0927	0.32	0.26	0.09
all0928	0.43	0.11	0
all0928	0.47	0.33	0.24
all0929	0.49	0.12	0.01
all0929	0.58	0.14	0.01
all0930	0.4	0.21	0.03
all0930	0.31	0.51	0.2
all0932	0.69	0.43	0.04
all0932	0.97	0.38	0.02
all0934	-0.43	0.45	0.23
all0934	-0.26	1.08	0.62
all0935	-0.18	0.48	0.57
all0935	0.07	0.59	0.85
all0936	-0.18	0.59	0.66
all0936	-0.11	1.02	0.93
all0937	0.39	0.64	0.36
all0938	1.77	0.31	0
all0938	1.81	0.87	0.03
all0945	0.31	0.42	0.31
all0945	0.27	0.07	0.01
all0948	1.19	0.56	0.02
all0948	0.94	0.94	0.12
all0949	1.25	0.14	0
all0949	1.21	0.05	0
all0954	0.04	0.45	0.65
all0956	-0.08	0.37	0.76
all0959	0.07	0.49	0.45
all0959	-0.01	0.15	0.91
all0961	-0.48	0.29	0.05
all0961	-0.66	0.19	0.01
all0962	1.06	0.47	0.05
all0962	1.07	0.53	0.02
all0966	0.25	0.53	0.47
all0966	0.12	0.27	0.67
all0967	-1.06	0.49	0.05
all0968	1	0.23	0.02
all0968	1.48	0.34	0
all0969	-1.3	0.22	0
all0969	-1.62	0.7	0.02
all0978	-1.13	0.53	0.02
all0978	-0.7	0.74	0.11
all0979	-0.38	0.55	0.24
all0979	-0.22	0.37	0.51
all0980	-0.14	0.3	0.76
all0980	-1.08	0.24	0
all0982	-1.73	0.47	0.01
all0982	-1.57	0.22	0
all0983	-0.22	0.3	0.39
all0984	-1	0.21	0
all0984	-1.32	0.2	0.01
all0985	-0.66	0.24	0.01
all0985	-0.7	0.21	0.01
all0988	-0.23	0.33	0.3
all0988	-0.2	0.09	0.02
all0993	0.64	0.64	0.19
all0995	0.51	0.45	0.33
all0995	-0.26	0.89	0.62
all0997	-0.35	0.47	0.14
all0997	-0.32	0.27	0.09
all1006	1.05	0.2	0
all1006	1.08	0.39	0.01
all1007	0.35	0.4	0.21
all1007	0.2	0.6	0.57
all1009	-0.61	0.41	0.08
all1009	-0.57	0.66	0.13
all1011	-0.56	0.6	0.5
all1012	-0.16	0.24	0.15
all1019	0.88	0.91	0.14
all1019	0.79	1.27	0.27
all1020	0.51	0.44	0.12
all1020	0.75	0.19	0
all1021	0.76	0.92	0.21
all1021	0.69	0.53	0.09
all1022	0.56	0.78	0.24
all1022	0.81	0.63	0.07
all1023	0.49	0.18	0.01
all1023	0.57	0.67	0.16
all1027	-0.49	0.26	0.04
all1027	-0.51	0.53	0.16
all1032	-1.01	0.48	0.04
all1032	-0.37	0.2	0.03
all1033	0.07	0.15	0.64
all1033	0.06	0.16	0.46
all1034	-0.15	0.25	0.45
all1034	-0.16	0.24	0.22
all1035	-0.56	0.43	0.06
all1035	0.06	0.27	0.99
all1043	0.27	0.22	0.09
all1043	0.2	0.39	0.29
all1046	-0.13	0.48	0.53
all1046	-0.34	0.62	0.36
all1047	-0.9	0.24	0.01
all1047	-0.81	0.35	0.02
all1051	0.73	0.36	0.04
all1051	0.28	0.38	0.35
all1053	-0.51	0.71	0.21
all1053	-0.81	0.81	0.22
all1058	1.01	0.29	0
all1058	1.34	0.25	0
all1059	0.14	0.32	0.27
all1059	-0.09	0.3	0.96
all1061	0.36	0.29	0.06
all1061	0.1	0.19	0.23
all1062	0.95	0.34	0.01
all1062	0.88	0.56	0.05
all1065	1.22	0.54	0.03
all1065	0.97	0.17	0
all1068	0.42	0.09	0.02
all1069	0.23	0.35	0.43
all1069	0.51	0.23	0.08
all1075	-0.19	0.44	0.56
all1075	-0.11	0.19	0.31
all1076	0.78	0.74	0.11
all1076	0.69	0.31	0.02
all1079	-0.01	0.51	0.96
all1082	0.04	0.42	0.93
all1087	-0.4	1.26	0.59
all1087	-0.18	0.55	0.62
all1088	-0.01	0.26	0.92
all1088	0.3	0.65	0.29
all1089	0.25	0.94	0.66
all1089	0.4	0.47	0.3
all1090	-0.25	0.48	0.47
all1090	-0.16	0.53	0.71
all1091	0.72	0.36	0.02
all1091	0.63	0.23	0.01
all1092	0.95	0.46	0.03
all1092	0.87	1.38	0.26
all1099	0.06	0.62	0.75
all1099	-0.09	0.44	0.96
all1101	-0.46	0.67	0.25
all1101	-0.29	0.41	0.2
all1103	0.02	0.57	0.98
all1103	0.21	0.55	0.74
all1106	0.73	0.35	0.04
all1106	0.87	0.23	0.01
all1116	-0.06	0.11	0.5
all1116	0.11	0.19	0.31
all1118	-0.05	0.33	0.89
all1119	0.47	0.47	0.09
all1122	-0.48	0.51	0.16
all1122	-0.39	0.17	0.02
all1123	-0.38	0.84	0.38
all1123	-0.33	0.55	0.35
all1124	-0.79	0.5	0.04
all1124	-0.51	1.35	0.49
all1126	0.54	0.24	0.02
all1126	0.27	0.67	0.32
all1127	0.57	0.64	0.15
all1127	-0.6	0.45	0.07
all1130	0.83	0.26	0.01
all1130	0.84	0.47	0.04
all1132	0.82	0.11	0
all1132	0.78	0.16	0
all1140	-0.3	0.3	0.1
all1140	-0.03	0.51	0.79
all1141	-0.5	0.63	0.26
all1141	-0.3	0.36	0.21
all1145	0.09	0.59	0.68
all1149	-0.13	0.26	0.26
all1149	-0.11	0.24	0.4
all1151	-1.17	0.31	0.01
all1151	-0.82	0.46	0.06
all1154	0.72	0.16	0
all1154	0.82	0.17	0
all1161	1.04	0.51	0.02
all1161	0.88	1.32	0.25
all1162	0.95	0.39	0.02
all1162	0.97	0.14	0
all1163	0.42	0.5	0.17
all1163	0.47	0.69	0.27
all1164	-0.1	0.26	0.56
all1164	-0.05	0.25	0.94
all1168	-0.29	0.38	0.4
all1169	-0.8	0.39	0.07
all1172	-0.14	0.28	0.24
all1172	0.07	0.31	0.53
all1173	-0.49	0.53	0.1
all1173	-1.61	0.7	0.08
all1175	0.13	0.5	0.97
all1175	-0.14	0.6	0.64
all1176	0.46	0.17	0.02
all1176	0.39	0.21	0.02
all1188	-0.8	0.3	0.01
all1205	-0.28	0.37	0.22
all1210	0.13	0.64	0.73
all1210	-0.17	0.35	0.2
all1211	0.01	0.43	0.92
all1211	0.14	0.42	0.31
all1214	-1.5	0.15	0
all1214	-1.23	0.12	0
all1219	0.03	0.14	0.45
all1220	0.11	0.55	0.69
all1220	0.13	1.2	0.82
all1221	-0.59	0.12	0
all1221	-0.11	0.09	0.09
all1225	1.2	0.35	0.01
all1225	1	0.49	0.02
all1226	-1.35	0.4	0.01
all1226	-1.52	0.46	0.01
all1227	0.39	0.29	0.12
all1227	0.57	0.13	0
all1228	0.65	0.28	0.02
all1228	0.73	0.15	0
all1235	-0.73	0.81	0.2
all1235	-0.65	0.76	0.26
all1237	0.35	0.14	0.02
all1237	0.33	0.22	0.05
all1239	0.04	0.76	0.98
all1239	-0.1	0.36	0.35
all1248	0.11	0.18	0.49
all1251	-0.66	0.27	0.02
all1251	-0.46	0.39	0.11
all1252	0.25	0.32	0.19
all1252	-0.04	0.54	0.63
all1253	0.1	0.31	0.5
all1253	0.12	0.93	0.81
all1256	-0.65	0.11	0
all1256	-0.9	0.41	0.02
all1258	-1.55	0.74	0.02
all1258	-1.48	0.69	0.03
all1267	0.31	0.39	0.33
all1267	0.3	0.18	0.04
all1269	-0.45	0.8	0.39
all1269	-0.67	0.54	0.22
all1272	1.61	0.36	0
all1272	1.49	0.64	0.02
all1273	2.68	0.86	0.04
all1273	3.03	1.31	0.02
all1279	-0.48	0.52	0.3
all1279	-0.55	0.31	0.04
all1280	-0.19	0.85	0.71
all1280	-0.57	0.64	0.18
all1281	0.15	0.19	0.26
all1281	0.19	1.27	0.74
all1284	-0.84	0.27	0.01
all1287	0.93	0.37	0.02
all1287	0.8	0.4	0.1
all1288	0.74	0.66	0.1
all1288	0.3	0.34	0.12
all1290	0.48	0.1	0
all1291	-1.26	0.24	0
all1291	-1.08	0.21	0
all1292	-0.03	0.3	0.63
all1292	0.01	0.35	0.91
all1294	0.24	0.32	0.16
all1303	-3.14	0.38	0
all1303	-2.12	0.62	0.01
all1304	-3.63	0.29	0
all1304	-3.76	0.39	0
all1317	0.19	0.56	0.98
all1317	-0.07	1.62	0.95
all1318	-0.3	0.17	0.11
all1318	-0.22	0.32	0.31
all1319	-0.14	0.13	0.39
all1319	-0.36	0.34	0.11
all1321	1.03	0.38	0.01
all1321	1.06	0.21	0
all1322	0.64	0.19	0.01
all1322	0.82	0.1	0
all1323	0.45	0.28	0.05
all1323	0.31	0.71	0.46
all1325	0.58	0.51	0.18
all1325	0.31	0.04	0.01
all1326	-0.08	0.27	0.53
all1326	0.06	0.32	0.43
all1327	0.33	0.06	0
all1327	0.43	0.25	0.03
all1338	-0.24	0.33	0.26
all1338	-0.11	0.73	0.89
all1339	0.03	0.3	0.71
all1339	-0.44	0.38	0.16
all1340	0.09	0.61	0.82
all1340	-0.4	0.3	0.18
all1342	0.02	1.65	0.95
all1342	-0.19	0.4	0.36
all1345	-0.1	0.56	0.74
all1345	-0.06	0.21	0.58
all1351	0.05	0.72	0.9
all1351	-0.33	1.31	0.67
all1353	-1.13	0.19	0
all1353	-1.04	0.22	0
all1354	-0.43	0.19	0.06
all1354	-0.19	0.27	0.27
all1355	-0.89	0.11	0
all1355	-0.75	0.16	0
all1359	-0.02	0.55	0.92
all1359	0.19	0.79	0.85
all1361	-0.23	0.76	0.56
all1361	-0.22	0.78	0.68
all1363	0.11	0.17	0.25
all1363	-0.03	0.3	0.89
all1365	0.53	0.51	0.16
all1365	0.44	0.25	0.04
all1367	0.42	0.51	0.14
all1367	0.37	0.44	0.16
all1368	0.77	0.1	0
all1368	0.65	0.51	0.1
all1371	-0.29	0.41	0.26
all1371	-0.15	0.4	0.4
all1380	0.45	0.21	0.02
all1380	0.58	0.21	0.01
all1388	-0.16	0.43	0.56
all1388	0	0.93	0.75
all1389	-0.16	0.39	0.41
all1411	-0.16	0.12	0.13
all1413	-0.21	0.81	0.6
all1413	-0.49	0.43	0.23
all1416	0.5	0.5	0.14
all1416	0.73	0.78	0.16
all1417	0.71	0.66	0.12
all1417	0.64	0.8	0.24
all1418	-0.11	0.31	0.52
all1418	-0.24	0.88	0.55
all1420	0.14	1.02	0.83
all1425	-0.27	1.22	0.57
all1430	0.23	0.14	0.12
all1430	-0.5	0.26	0.09
all1445	0.23	0.69	0.48
all1455	0.5	0.11	0
all1457	0.02	0.4	0.44
all1463	-0.16	0.57	0.7
all1466	-0.04	0.3	0.47
all1466	-0.11	0.22	0.49
all1471	0.49	0.74	0.18
all1471	0.66	0.25	0.01
all1472	0.65	0.21	0.01
all1472	0.62	0.18	0.01
all1473	0.56	0.79	0.17
all1473	0.69	0.92	0.18
all1474	0.54	0.43	0.07
all1474	0.64	0.14	0
all1475	0.84	0.29	0.01
all1475	0.53	0.43	0.06
all1476	0.7	0.53	0.09
all1476	1.1	0.28	0
all1477	0.64	0.51	0.06
all1477	1.1	0.43	0.01
all1478	0.79	0.22	0.01
all1478	0.91	0.3	0.01
all1479	1.11	0.2	0
all1479	0.77	0.52	0.05
all1480	1.17	0.52	0.02
all1480	1.16	0.23	0.01
all1483	1.94	0.35	0
all1484	-0.34	0.79	1
all1484	-0.16	0.71	0.92
all1488	0	0.58	0.65
all1495	0.4	1.06	0.5
all1495	0.63	0.8	0.32
all1504	0.67	0.3	0.05
all1508	-0.1	0.47	0.83
all1508	0.22	0.44	0.84
all1509	-0.71	0.5	0.15
all1509	-0.44	0.36	0.16
all1512	-0.14	0.61	0.6
all1522	-0.26	0.42	0.44
all1522	-0.25	0.55	0.53
all1523	-0.02	0.38	0.78
all1523	0.15	0.53	0.82
all1541	4.22	0.7	0
all1541	4.1	0.44	0
all1542	0.61	0.14	0
all1542	0.65	0.31	0.03
all1547	0.42	0.69	0.3
all1547	0.31	0.22	0.07
all1549	0.24	0.39	0.28
all1549	0.17	0.85	0.78
all1553	0.71	0.55	0.14
all1553	0.19	0.95	0.79
all1557	0.53	0.34	0.04
all1557	0.54	0.77	0.26
all1573	0.74	0.33	0.08
all1574	0.38	0.26	0.06
all1574	0.5	0.54	0.2
all1587	0.3	0.86	0.63
all1587	0.13	0.58	0.83
all1588	1.52	0.39	0
all1588	0.47	0.13	0.01
all1590	0.95	0.65	0.07
all1590	0.65	0.25	0.01
all1591	0.94	0.31	0.01
all1591	0.92	0.51	0.03
all1597	-0.97	0.08	0
all1597	-1.23	0.25	0
all1598	-1.01	0.31	0.01
all1598	-1.04	0.19	0
all1599	-0.08	0.57	0.37
all1599	-0.33	0.52	0.27
all1601	-1.1	0.18	0
all1601	-1.05	0.11	0
all1606	0.3	0.52	0.21
all1606	0.57	0.34	0.04
all1608	0.49	0.6	0.19
all1610	0.33	0.4	0.3
all1610	0.53	0.45	0.1
all1616	0.59	0.38	0.06
all1616	0.56	0.16	0.03
all1617	0.84	0.42	0.04
all1617	0.33	0.8	0.5
all1618	0.37	0.24	0.2
all1618	1.11	1.18	0.18
all1625	0.24	0.4	0.19
all1625	0.08	0.6	0.81
all1636	-0.09	0.27	0.3
all1636	0.19	0.55	0.64
all1638	0.49	0.23	0.02
all1638	0.45	0.07	0
all1639	0.79	0.56	0.06
all1639	-0.37	0.42	0.11
all1640	0.89	0.22	0
all1640	0.75	0.25	0.01
all1642	1.04	0.45	0.07
all1646	0.61	0.64	0.17
all1646	0.4	0.85	0.33
all1647	0.1	0.18	0.61
all1647	-0.81	0.68	0.3
all1649	-1.02	0.4	0.02
all1651	-0.82	0.57	0.09
all1660	-0.1	0.45	0.59
all1660	-0.29	0.51	0.32
all1663	0.09	0.26	0.86
all1663	0.04	1.79	0.89
all1670	-1.08	1.23	0.17
all1670	-0.86	0.27	0.01
all1672	-1.14	1.44	0.2
all1672	-0.89	0.45	0.03
all1673	0.2	0.52	0.76
all1673	-0.1	0.41	0.63
all1678	-2.43	0.23	0
all1678	-1.97	0.06	0
all1681	-1.13	0.46	0.01
all1681	-1.33	0.17	0
all1682	-1.09	0.18	0
all1682	-1.15	0.31	0
all1683	-0.29	0.49	0.31
all1683	-0.36	0.78	0.47
all1684	0.47	0.69	0.21
all1684	0.54	0.84	0.3
all1686	-0.04	0.28	0.82
all1686	0.31	0.3	0.27
all1688	-0.15	0.19	0.14
all1688	-0.08	0.29	0.53
all1691	0.11	0.58	0.87
all1691	0.03	0.42	0.92
all1692	0.94	0.09	0
all1692	0.9	0.22	0
all1693	1.14	0.49	0.02
all1693	1.08	0.28	0
all1694	0.54	0.41	0.08
all1694	0.51	0.31	0.05
all1695	-0.11	0.67	0.88
all1699	0.27	0.22	0.06
all1699	0.11	0.38	0.47
all1701	0.13	0.43	0.86
all1701	-0.11	0.84	0.79
all1702	0.32	0.77	0.31
all1702	0.37	0.42	0.21
all1703	0.14	0.56	0.77
all1703	0.2	0.51	0.53
all1704	0.3	0.14	0.02
all1704	0.36	0.81	0.5
all1707	0.55	0.61	0.18
all1707	0.38	0.1	0
all1708	1.03	0.23	0
all1708	1.77	0.46	0
all1711	-0.22	0.42	0.52
all1716	0.55	0.27	0.04
all1716	0.65	0.44	0.06
all1717	0.62	0.44	0.08
all1717	-0.43	0.58	0.25
all1719	1.33	0.57	0.02
all1719	1.41	0.61	0.02
all1723	0.3	0.19	0.05
all1723	0.24	0.16	0.04
all1724	0.27	0.23	0.12
all1724	0.44	0.59	0.24
all1729	-0.57	0.53	0.07
all1729	-0.77	0.49	0.04
all1730	0.27	0.42	0.28
all1730	0.36	0.45	0.18
all1731	0.37	0.33	0.09
all1731	0.52	0.14	0
all1732	-0.29	0.75	0.34
all1732	-0.72	0.68	0.13
all1736	0.73	0.42	0.04
all1736	0.76	0.23	0.01
all1737	0	0.33	0.46
all1737	0.43	0.36	0.11
all1738	0.11	0.7	0.86
all1738	-0.11	0.7	0.83
all1741	0.25	0.58	0.35
all1741	0.2	0.16	0.09
all1743	-2.01	0.39	0
all1743	-1.89	0.49	0
all1745	0.1	0.18	0.18
all1745	0.19	0.51	0.58
all1747	-0.38	0.61	0.31
all1747	-0.4	0.75	0.45
all1748	0.94	0.55	0.03
all1748	1.17	0.46	0.07
all1750	-0.06	0.64	0.89
all1750	0.03	0.32	0.72
all1751	0.02	0.11	0.38
all1751	-0.13	0.29	0.74
all1754	-0.48	0.54	0.21
all1754	-0.16	0.65	0.67
all1755	-0.88	0.4	0.02
all1755	-1.05	0.34	0.01
all1756	-0.99	0.34	0.01
all1757	0.01	0.13	0.46
all1757	0.05	0.45	0.68
all1758	-0.1	0.25	0.58
all1759	0.3	0.29	0.14
all1759	-0.04	0.66	0.94
all1760	0.81	0.12	0
all1760	0.82	0.49	0.05
all1761	1.48	0.18	0
all1761	1.33	0.3	0
all1762	0.18	0.25	0.34
all1762	0.12	0.12	0.2
all1763	0.09	0.51	0.79
all1763	-0.14	0.06	0.02
all1764	-0.42	0.34	0.09
all1764	-0.19	0.49	0.56
all1765	-1.01	0.33	0.01
all1765	-1.06	0.31	0.01
all1766	-0.5	0.37	0.19
all1766	-0.36	0.55	0.3
all1767	-0.43	0.29	0.04
all1767	-0.89	0.76	0.09
all1768	-0.98	0.13	0
all1768	-0.4	0.58	0.17
all1769	0.29	0.96	0.48
all1769	0.52	0.68	0.22
all1770	0.52	1.05	0.33
all1771	0.73	0.19	0
all1772	1.04	0.27	0.01
all1772	1.17	0.39	0.01
all1774	0	0.22	0.45
all1774	0.35	0.37	0.22
all1776	-0.59	0.57	0.11
all1776	-0.73	0.38	0.03
all1780	0.2	0.14	0.18
all1781	-0.05	0.33	0.99
all1781	-0.17	0.72	0.72
all1782	-0.56	0.2	0.01
all1782	-0.56	0.17	0.02
all1783	-1.59	0.2	0
all1783	-1.92	0.57	0.01
all1784	-0.36	0.24	0.04
all1784	-0.62	0.23	0.02
all1787	-0.21	0.75	0.77
all1787	-0.11	0.23	0.62
all1797	-0.73	0.18	0
all1797	-0.75	0.25	0.01
all1800	0.65	0.3	0.03
all1800	0.52	0.24	0.03
all1802	-1.03	0.53	0.02
all1802	1.26	0.86	0.11
all1804	-0.6	0.35	0.05
all1806	-1.57	0.26	0
all1806	-1.6	0.73	0.02
all1807	-1.38	0.41	0.01
all1807	-1.4	0.29	0
all1811	-0.09	0.23	0.6
all1811	-0.55	0.48	0.12
all1812	1.21	0.69	0.04
all1812	1.13	0.43	0.02
all1813	1.02	0.51	0.03
all1813	1.16	0.32	0.03
all1814	-0.81	0.1	0
all1814	-0.41	0.36	0.23
all1816	0.37	0.34	0.14
all1820	0.61	0.13	0
all1823	0.1	0.34	0.46
all1823	0.22	0.24	0.21
all1826	0.05	0.37	0.87
all1826	-0.31	0.08	0.01
all1829	0.62	0.34	0.04
all1829	0.64	0.34	0.03
all1830	0.53	0.31	0.05
all1830	0.37	0.26	0.05
all1831	0.12	0.47	0.85
all1831	0.04	0.93	0.97
all1835	-0.88	0.49	0.04
all1835	-0.8	0.71	0.1
all1837	-2.77	0.74	0
all1837	-2.49	0.27	0
all1838	-2.82	0.37	0
all1838	-2.99	0.19	0
all1841	-2.77	0.27	0
all1841	-2.86	0.14	0
all1842	-2.55	0.39	0
all1842	-2.7	0.33	0
all1843	-2.85	0.34	0
all1843	-2.67	0.34	0
all1844	2.42	0.43	0
all1844	2.73	0.31	0
all1846	-0.34	0.1	0.01
all1846	-0.37	0.27	0.05
all1847	-0.41	0.29	0.1
all1847	-0.27	0.26	0.09
all1848	-1.99	0.39	0
all1848	-1.29	0.45	0.01
all1849	-0.36	0.1	0
all1849	-0.32	0.16	0.02
all1861	0.28	0.5	0.37
all1861	0.16	0.68	0.73
all1862	0.12	0.4	0.33
all1862	0.67	0.45	0.06
all1863	-1.77	0.34	0
all1863	-1.46	0.04	0
all1865	-0.37	0.57	0.29
all1865	0.45	0.31	0.09
all1866	1.12	0.28	0
all1871	-0.44	0.94	0.4
all1871	-0.47	1.1	0.4
all1872	-1.73	0.34	0
all1872	-1.64	0.64	0.01
all1873	-2.8	0.58	0
all1873	-2.76	0.47	0
all1875	-0.22	0.54	0.73
all1875	-0.39	0.41	0.32
all1876	-0.24	0.4	0.31
all1876	-0.35	0.73	0.35
all1880	0.75	1.18	0.3
all1880	0.92	0.3	0.01
all1881	-1.05	0.5	0.02
all1881	-0.22	0.43	0.18
all1884	-1.72	0.75	0.02
all1884	-1.84	0.06	0
all1886	-1.41	0.18	0
all1886	-1.54	0.35	0
all1887	-1.93	0.21	0
all1887	-1.96	0.35	0
all1888	0.17	0.63	0.52
all1888	0.24	0.29	0.39
all1889	0.34	0.19	0.03
all1889	0.6	0.28	0.02
all1893	-0.09	0.49	0.73
all1893	-0.46	0.18	0.02
all1895	-0.15	0.11	0.07
all1895	-0.06	0.33	0.54
all1897	-3.1	0.29	0
all1897	-2.96	0.07	0
all1902	-0.37	0.21	0.02
all1904	0.37	0.08	0
all1908	-1.37	0.22	0
all1908	-1.38	0.51	0.01
all1914	-1.03	0.17	0
all1914	-1.31	0.37	0.01
all1916	0.03	0.47	0.94
all1916	0.38	0.95	0.47
all1919	0.77	0.69	0.14
all1919	0.69	0.74	0.18
all1939	-0.93	0.32	0.01
all1939	-0.92	0.26	0.01
all1940	-0.99	0.49	0.03
all1940	-0.89	0.31	0.01
all1943	0.6	0.22	0.01
all1943	0.65	0.34	0.03
all1944	-0.52	0.1	0
all1947	-0.49	0.19	0.01
all1947	0.04	0.29	0.64
all1948	-1.24	0.4	0.01
all1949	-1.25	0.12	0
all1949	-1.69	0.27	0
all1950	-1.95	0.06	0
all1950	-1.94	0.25	0
all1951	-2.55	0.24	0
all1951	-2.28	0.24	0
all1958	-0.18	0.17	0.06
all1964	-0.71	0.7	0.34
all1964	-0.16	0.67	0.64
all1970	0.38	0.3	0.16
all1970	-0.4	0.74	0.37
all1971	0.15	0.47	0.67
all1971	0.05	0.24	0.84
all1972	0.03	0.51	0.84
all1972	0.06	0.12	0.19
all1974	0.17	0.14	0.08
all1974	0.65	0.38	0.05
all1980	0.17	0.3	0.28
all1980	0.18	0.46	0.38
all1981	1.35	0.58	0.02
all1981	1.3	0.95	0.07
all1984	0.04	0.36	0.89
all1985	-1.12	0.16	0
all1985	-0.85	0.18	0
all1986	0.1	0.39	0.92
all1986	0.04	0.33	0.93
all1987	0.45	1.43	0.57
all1987	-0.37	1.44	0.78
all1988	0.36	0.37	0.17
all1988	0.28	0.24	0.06
all1989	0.68	0.28	0.01
all1989	0.78	0.37	0.03
all1990	0.93	0.34	0.02
all1990	0.88	0.15	0.01
all1991	0.8	0.2	0
all1991	0.78	0.4	0.03
all1995	0.42	0.37	0.13
all1995	0.84	0.74	0.19
all1996	0.66	0.35	0.12
all1996	0.43	0.72	0.34
all2000	-0.77	0.27	0.01
all2000	-0.61	0.39	0.07
all2002	0.6	0.14	0
all2003	0.56	0.64	0.17
all2003	0.69	0.51	0.09
all2004	0.88	0.63	0.06
all2004	0.56	0.22	0.01
all2005	-0.01	0.14	0.9
all2005	0.18	0.24	0.28
all2006	-0.8	0.59	0.08
all2006	-0.8	0.54	0.06
all2007	0.01	0.18	0.86
all2007	-0.38	0.54	0.34
all2008	-0.12	0.49	0.8
all2008	-0.15	1.04	0.99
all2011	0.44	0.67	0.21
all2011	0.63	0.18	0.01
all2012	0.82	0.45	0.04
all2013	0.45	0.5	0.16
all2013	0.7	0.4	0.03
all2017	0.73	0.51	0.06
all2017	0.66	0.31	0.02
all2021	-0.7	0.56	0.09
all2021	-0.47	0.19	0.02
all2022	0.57	0.43	0.06
all2023	0.19	0.37	0.92
all2023	0.16	0.36	0.35
all2026	-0.1	0.49	0.67
all2027	-0.13	0.75	0.92
all2027	0	0.22	0.81
all2029	-0.15	1.04	0.73
all2030	0.87	0.12	0.01
all2031	0.05	0.24	0.66
all2034	-0.09	0.75	0.77
all2040	-0.86	0.3	0.01
all2040	-0.71	0.24	0.01
all2050	-0.28	0.31	0.18
all2050	-0.37	0.7	0.36
all2053	0.26	0.89	0.94
all2053	-0.25	0.22	0.12
all2056	1.11	0.83	0.06
all2058	-0.43	0.15	0.01
all2058	-0.09	0.33	0.29
all2059	0.61	0.69	0.12
all2062	0.31	0.21	0.04
all2062	0.55	0.22	0.01
all2063	-0.02	0.38	0.81
all2063	-0.2	0.36	0.7
all2065	0.1	0.37	0.9
all2065	-0.06	0.35	0.87
all2066	0.22	0.49	0.55
all2066	0.16	0.3	0.66
all2067	0.04	0.43	0.71
all2067	0.08	0.13	0.21
all2068	0.04	0.09	0.39
all2068	0.05	0.35	0.43
all2069	-1.58	0.39	0
all2069	-0.87	0.34	0.01
all2070	-1.37	0.51	0.01
all2070	-1.3	0.69	0.1
all2072	-0.35	0.15	0.02
all2072	-0.28	0.08	0.01
all2077	0.1	0.26	0.93
all2077	0.08	0.49	0.77
all2080	-1.94	0.5	0
all2080	-1.86	0.44	0
all2085	-1.04	0.47	0.02
all2085	-0.76	0.92	0.2
all2086	-0.71	0.33	0.02
all2086	-0.88	0.48	0.03
all2088	0.46	0.48	0.18
all2088	0.05	0.35	0.59
all2089	0.39	0.26	0.05
all2089	0.69	0.88	0.19
all2091	-0.13	0.45	0.58
all2091	0.14	0.81	0.91
all2094	0.36	0.76	0.38
all2094	0.28	0.52	0.4
all2095	0.71	0.5	0.1
all2095	0.48	0.19	0.02
all2096	-1.46	0.52	0.01
all2096	-1.63	0.38	0
all2097	-0.65	0.32	0.02
all2097	-0.55	0.65	0.36
all2098	0.35	0.12	0.01
all2098	0.24	0.18	0.15
all2099	0.49	0.91	0.38
all2099	0.42	1.12	0.49
all2102	0.33	0.45	0.24
all2102	0.47	0.48	0.2
all2103	0.56	0.14	0
all2103	0.37	0.4	0.14
all2105	-0.44	0.42	0.11
all2105	0.17	0.14	0.13
all2107	-0.28	0.4	0.63
all2108	-0.29	0.31	0.13
all2108	-0.38	0.37	0.14
all2109	-0.18	0.39	0.37
all2109	-0.23	0.23	0.14
all2110	-0.09	0.17	0.2
all2110	-0.22	0.22	0.11
all2113	-1.71	0.45	0
all2115	0.53	0.54	0.13
all2115	0.64	0.3	0.02
all2116	-1.45	0.9	0.06
all2116	-1.22	0.16	0
all2121	1.37	0.71	0.03
all2121	1.62	0.9	0.03
all2124	0.19	1.29	0.81
all2124	-1.35	1.38	0.49
all2126	0.62	0.4	0.08
all2127	1.02	0.42	0.02
all2127	0.86	0.43	0.02
all2128	0.55	0.41	0.07
all2128	0.55	0.65	0.15
all2133	1.34	0.61	0.02
all2133	1.2	0.34	0.01
all2134	1.66	0.26	0
all2134	1.88	0.45	0
all2145	0.61	0.27	0.02
all2145	0.88	0.24	0.03
all2146	-0.56	0.32	0.03
all2146	-0.4	0.3	0.16
all2147	0.3	0.59	0.36
all2147	0.48	0.44	0.09
all2148	-0.2	0.33	0.28
all2149	0.45	0.57	0.22
all2149	0.47	0.39	0.11
all2152	0.3	0.26	0.11
all2152	0.33	0.2	0.07
all2156	0.1	0.4	0.69
all2156	-0.2	0.38	0.28
all2158	0.23	0.59	0.61
all2158	0.34	0.59	0.83
all2159	-0.22	0.44	0.28
all2159	-0.28	0.26	0.14
all2161	0.56	0.16	0.01
all2162	0.19	0.19	0.08
all2162	0.28	0.86	0.51
all2163	-0.03	0.32	0.59
all2163	0.21	0.23	0.26
all2164	-0.18	0.16	0.4
all2164	-0.21	0.31	0.32
all2165	-0.36	0.16	0.01
all2166	-0.62	0.24	0.01
all2166	-0.73	1.32	0.38
all2167	0.66	0.57	0.14
all2170	-2.29	0.1	0
all2170	-2.26	0.16	0
all2171	-2.02	0.14	0
all2177	-1.56	0.3	0.02
all2180	1.35	0.46	0.01
all2180	0.43	1.12	0.44
all2183	0.4	0.91	0.42
all2183	0.35	0.84	0.34
all2192	1.16	0.3	0
all2192	1.29	0.34	0.01
all2193	1.22	0.1	0
all2193	1.07	0.45	0.02
all2196	1.04	0.12	0
all2196	1.14	0.46	0.07
all2198	1.85	0.44	0
all2198	1.47	0.24	0
all2200	0.88	0.35	0.02
all2200	0.89	0.3	0.04
all2216	-1.76	1.43	0.12
all2217	0.61	0.78	0.11
all2217	0.88	0.07	0
all2219	0.52	0.83	0.39
all2220	1.68	0.58	0.01
all2220	1.79	0.95	0.12
all2221	1.06	0.46	0.02
all2223	1.07	0.34	0.01
all2223	0.48	0.28	0.03
all2224	1.18	0.57	0.11
all2224	0.97	0.31	0.01
all2225	0.61	0.11	0
all2225	1.2	0.41	0.05
all2232	0.81	0.33	0.02
all2232	0.37	0.46	0.1
all2237	-1.5	0.24	0
all2237	-1.36	0.07	0
all2238	-1.23	0.26	0
all2238	-1.24	0.75	0.04
all2239	1.03	0.23	0
all2239	0.82	0.8	0.11
all2248	0.71	0.46	0.11
all2249	0.18	0.67	0.26
all2251	1.34	0.48	0.01
all2252	-0.55	0.2	0.01
all2260	-0.53	0.84	0.19
all2260	-0.93	0.14	0
all2262	0.81	0.52	0.05
all2262	1.07	0.38	0.01
all2263	0.89	0.28	0.01
all2263	0.7	0.14	0
all2267	0.3	0.13	0.02
all2267	0.36	0.16	0.02
all2275	0.86	0.23	0.01
all2275	0.67	0.32	0.03
all2277	1.26	0.33	0.01
all2277	1.11	0.36	0.01
all2281	0.61	0.47	0.07
all2281	1	0.71	0.27
all2282	0.77	0.3	0.01
all2283	-0.13	0.97	0.51
all2284	-0.23	0.61	0.27
all2285	-0.58	0.56	0.07
all2285	-0.63	0.39	0.1
all2286	-0.95	0.23	0
all2286	-1.02	0.1	0
all2288	-0.35	0.52	0.34
all2297	0.31	0.31	0.11
all2297	0.53	0.17	0.01
all2302	-0.37	0.26	0.17
all2302	-0.15	0.38	0.52
all2303	-0.54	0.27	0.03
all2303	-0.64	0.48	0.1
all2314	0.36	0.32	0.11
all2314	0.57	0.39	0.12
all2315	-1	0.1	0
all2315	-0.88	0.51	0.04
all2316	-0.89	0.23	0
all2316	-0.94	0.19	0
all2317	0.19	0.08	0.01
all2317	-0.07	0.55	0.94
all2318	-0.34	0.15	0.02
all2318	-0.41	0.61	0.26
all2319	-0.64	0.47	0.08
all2319	-0.85	0.27	0.01
all2320	-1.05	1.17	0.21
all2320	-0.77	0.72	0.28
all2327	-1.59	0.12	0
all2327	-1.69	0.11	0
all2333	-0.87	0.57	0.04
all2333	-0.71	0.85	0.13
all2334	-0.12	0.51	0.67
all2340	0.08	0.52	0.8
all2340	-0.11	0.24	0.53
all2341	-0.29	0.15	0.04
all2341	-0.27	0.11	0.03
all2342	1.23	1.12	0.12
all2342	0.62	0.72	0.15
all2343	1.18	0.23	0
all2343	1.18	0.26	0
all2344	0.21	0.56	0.34
all2344	-0.01	0.4	0.85
all2347	-1.36	0.51	0.06
all2347	-0.79	0.18	0.02
all2349	-1.82	0.15	0
all2349	-1.82	0.33	0
all2352	0.62	0.11	0
all2352	0.88	0.6	0.06
all2356	-1.67	0.34	0
all2356	-0.89	1.03	0.15
all2357	-1.91	0.69	0.01
all2357	-2.04	0.62	0.01
all2358	-2.13	0.1	0
all2358	-2.09	0.04	0
all2364	0.33	0.2	0.04
all2364	0.47	0.22	0.03
all2367	-0.26	0.56	0.28
all2367	-0.48	0.64	0.18
all2368	0.26	0.26	0.16
all2368	0.37	0.22	0.05
all2371	1.1	0.86	0.11
all2371	0.97	0.45	0.03
all2375	-0.13	0.45	0.55
all2375	-0.29	0.47	0.2
all2379	0.27	0.55	0.37
all2379	0.38	0.38	0.13
all2381	0.83	0.2	0
all2381	0.77	0.38	0.02
all2382	1.37	0.25	0
all2382	0.99	0.72	0.05
all2384	1.03	0.54	0.12
all2384	0.57	0.27	0.02
all2390	0.7	0.6	0.08
all2390	0.59	0.27	0.04
all2391	-0.4	0.6	0.18
all2391	-0.52	0.73	0.28
all2395	0.11	0.05	0.02
all2395	0.12	0.34	0.49
all2396	-0.83	0.65	0.08
all2399	0.52	0.35	0.06
all2399	0.61	0.17	0.01
all2402	0.84	0.22	0
all2402	0.86	0.15	0.01
all2409	-0.55	0.34	0.06
all2409	-0.69	0.41	0.19
all2410	0.08	0.47	0.88
all2410	-0.05	1.36	0.91
all2413	0.17	0.28	0.33
all2413	0.19	0.12	0.05
all2415	0.13	0.68	0.83
all2415	0.12	0.13	0.23
all2416	-0.19	0.46	0.27
all2419	0.75	0.15	0.01
all2419	0.34	1.05	0.43
all2421	0.04	0.42	0.83
all2421	0.19	0.39	0.37
all2422	-0.03	0.2	0.86
all2423	0.65	0.65	0.12
all2423	0.85	0.65	0.08
all2424	0.7	0.63	0.12
all2424	0.35	0.88	0.47
all2425	-1.22	1.08	0.11
all2425	-0.82	0.86	0.13
all2430	-0.16	0.46	0.46
all2430	-0.33	0.29	0.2
all2436	-0.15	0.2	0.29
all2436	0.08	0.46	0.88
all2438	0.87	0.44	0.03
all2438	0.76	0.54	0.09
all2439	0.14	0.58	0.32
all2439	0.77	0.23	0.03
all2441	0.11	0.14	0.25
all2441	0.29	0.24	0.08
all2442	-0.14	0.12	0.15
all2442	0.17	0.43	0.46
all2444	-0.09	0.24	0.66
all2452	-0.83	0.37	0.02
all2452	-0.83	0.12	0
all2453	-0.49	0.49	0.13
all2453	-0.29	0.15	0.02
all2456	0.63	0.35	0.02
all2456	0.6	0.12	0.01
all2457	0.87	0.2	0
all2457	1.15	0.32	0
all2459	0.39	1.18	0.51
all2459	0.04	0.19	0.91
all2460	0.37	0.36	0.27
all2460	0.18	0.11	0.05
all2461	0.32	0.25	0.12
all2461	0.31	0.75	0.36
all2466	0.47	0.74	0.28
all2470	-0.61	0.13	0
all2470	-0.84	0.27	0.01
all2473	0.47	0.32	0.07
all2473	0.78	0.35	0.02
all2477	0.19	0.31	0.38
all2477	0.18	0.14	0.09
all2480	-1.33	0.45	0.03
all2487	-0.85	0.36	0.02
all2487	-0.75	0.17	0
all2491	1.81	0.19	0
all2491	1.94	0.49	0
all2497	-1.14	0.26	0
all2497	-1.15	0.46	0.02
all2498	-0.83	0.29	0.01
all2498	-0.88	0.2	0
all2500	1.07	0.25	0
all2500	1.14	0.16	0
all2501	-1.08	0.34	0.01
all2501	-1.07	0.28	0.01
all2506	-0.74	0.84	0.48
all2507	-0.55	0.12	0
all2507	-0.51	0.42	0.09
all2508	0.34	0.19	0.03
all2508	0.29	0.44	0.19
all2509	-0.69	0.39	0.06
all2509	-0.41	0.46	0.12
all2511	1.15	0.32	0.01
all2511	1.04	0.06	0
all2528	-0.27	0.22	0.05
all2528	-0.4	0.36	0.1
all2529	0.03	0.61	0.95
all2531	0.44	0.38	0.28
all2531	0.89	0.27	0.02
all2533	0.51	0.39	0.09
all2533	0.55	0.16	0.01
all2544	0.09	0.22	0.23
all2544	-0.04	0.52	0.83
all2545	0.5	0.44	0.15
all2545	0.43	0.25	0.04
all2546	0.66	0.73	0.14
all2546	0.55	0.67	0.19
all2547	0.42	0.1	0
all2547	0.57	0.08	0
all2548	0.28	0.27	0.11
all2548	0.43	0.28	0.03
all2549	0.94	0.73	0.12
all2549	0.25	0.3	0.21
all2550	0.32	0.69	0.37
all2550	0.21	0.55	0.48
all2556	0.5	0.51	0.08
all2556	0.72	0.73	0.12
all2561	0.19	0.23	0.5
all2561	0.24	0.37	0.29
all2563	0.63	0.19	0.01
all2563	0.69	0.3	0.02
all2564	-0.26	0.38	0.27
all2564	-0.29	0.37	0.19
all2566	-0.7	0.19	0.02
all2567	-1.2	0.58	0.03
all2567	-1.34	1.73	0.24
all2568	-0.53	0.49	0.12
all2568	0.01	0.7	0.5
all2571	0.14	0.85	0.7
all2573	1.62	0.39	0.02
all2573	1.33	0.19	0
all2584	-0.67	0.22	0.01
all2584	-0.94	0.16	0
all2585	-0.95	0.33	0.01
all2585	-0.95	0.28	0.01
all2586	-0.92	0.32	0.01
all2586	-1.09	0.4	0.02
all2598	-0.03	0.6	0.96
all2598	0.35	1.05	0.68
all2608	0.14	0.31	0.23
all2608	0.28	0.34	0.29
all2609	0.31	0.61	0.41
all2610	0.96	0.44	0.03
all2610	0.82	0.5	0.05
all2611	1.04	0.48	0.02
all2611	1.28	0.19	0.01
all2612	-0.07	0.38	0.75
all2612	0.35	0.23	0.04
all2613	0.5	0.37	0.08
all2613	0.41	0.26	0.04
all2617	0.18	0.33	0.25
all2618	0.74	0.16	0.01
all2618	0.31	0.47	0.49
all2619	0.21	0.84	0.88
all2619	-0.07	0.12	0.3
all2620	-0.49	0.41	0.09
all2620	-0.48	0.09	0
all2621	-0.01	0.6	0.64
all2622	0.44	0.53	0.35
all2623	-0.29	0.5	0.3
all2623	-0.56	0.29	0.02
all2624	0.35	1.43	0.56
all2624	0.27	0.57	0.44
all2631	0.21	0.57	0.45
all2631	-0.2	0.46	0.49
all2633	0.03	0.92	0.55
all2633	0.47	0.49	0.2
all2635	-0.67	0.51	0.2
all2637	-0.12	0.93	0.84
all2638	0.14	0.83	0.67
all2640	0.07	1.1	0.92
all2640	0.17	0.98	0.83
all2641	0.22	1.24	0.75
all2641	-0.15	1.42	0.83
all2642	-0.71	0.53	0.09
all2642	-0.41	0.18	0.02
all2643	-0.78	0.36	0.02
all2643	-0.57	0.11	0.01
all2644	-0.73	0.26	0.01
all2646	-0.3	1.47	0.65
all2647	-0.73	0.49	0.22
all2647	-0.47	1.51	0.43
all2648	-0.57	0.3	0.06
all2649	-0.44	0.48	0.16
all2649	-0.61	0.27	0.02
all2652	-0.75	0.33	0.03
all2653	-0.71	0.17	0
all2653	-0.77	0.2	0
all2654	-0.83	0.29	0.01
all2654	-0.78	0.43	0.04
all2655	-0.13	0.42	0.59
all2656	-0.05	1.13	0.91
all2658	0	0.62	0.76
all2661	-0.54	0.76	0.34
all2661	-1.06	0.75	0.16
all2664	-0.73	0.6	0.12
all2664	-1.04	0.4	0.01
all2674	-0.34	0.28	0.16
all2675	-0.45	1.18	0.46
all2676	-0.27	0.71	0.69
all2676	-0.27	0.4	0.28
all2677	-0.08	0.44	0.6
all2681	-0.54	0.53	0.14
all2681	-0.66	1.11	0.33
all2684	0.29	0.11	0.01
all2684	0.35	0.36	0.16
all2685	0.53	1.08	0.32
all2685	0.5	0.43	0.05
all2687	-0.11	0.38	0.89
all2687	0.43	0.59	0.24
all2688	0.05	0.4	0.73
all2692	-0.06	0.37	0.63
all2692	-0.04	0.23	0.85
all2693	-0.1	0.23	0.56
all2693	-0.21	0.42	0.42
all2700	0.09	1.86	0.95
all2700	0.57	0.6	0.15
all2701	0.55	0.24	0.02
all2701	0.67	0.28	0.02
all2702	0.6	0.38	0.05
all2702	0.54	0.2	0.01
all2703	0.67	0.5	0.07
all2703	0.72	0.32	0.04
all2704	0.12	0.67	0.94
all2705	0.43	0.88	0.64
all2705	0.2	0.23	0.14
all2706	-0.23	0.34	0.15
all2706	-0.72	0.34	0.02
all2707	-0.09	0.69	0.87
all2707	-0.08	0.64	0.87
all2716	0.37	0.17	0.02
all2716	0.24	0.25	0.14
all2720	-0.12	0.17	0.23
all2721	-0.92	0.67	0.06
all2724	0.04	0.66	0.99
all2724	0.01	0.58	0.92
all2736	-0.16	0.49	0.46
all2736	-0.18	0.84	0.58
all2740	-1.41	0.84	0.05
all2740	-1.25	0.76	0.04
all2747	-0.5	0.4	0.08
all2748	-0.74	0.6	0.1
all2748	-1.04	0.41	0.01
all2750	0.76	0.05	0
all2750	0.91	0.17	0
all2754	-2.36	0.55	0
all2756	-0.09	0.54	0.98
all2756	0.21	0.39	0.44
all2760	0.91	0.65	0.17
all2760	0.7	0.74	0.15
all2761	0.75	0.31	0.02
all2761	0.16	0.6	0.69
all2767	-0.07	0.27	0.41
all2767	-0.21	0.18	0.13
all2770	0.71	0.22	0.01
all2770	0.5	0.25	0.04
all2772	0.71	0.39	0.09
all2772	0.37	0.25	0.13
all2776	-0.28	0.39	0.5
all2777	-0.96	1.68	0.31
all2777	-0.89	0.75	0.09
all2778	0.91	0.3	0.04
all2778	-1.25	0.47	0.01
all2788	0	0.73	0.74
all2788	0.27	0.89	0.63
all2789	0.38	0.42	0.17
all2789	-0.21	0.94	0.74
all2793	-0.21	0.51	0.79
all2804	0.77	0.39	0.07
all2804	0.73	0.82	0.15
all2806	-1.86	0.39	0
all2806	-2.32	0.99	0.09
all2808	-0.32	0.54	0.18
all2808	-0.68	0.35	0.02
all2810	-0.36	0.44	0.25
all2810	-0.22	0.36	0.32
all2813	-0.71	0.14	0
all2813	-0.81	0.41	0.11
all2821	0.77	0.36	0.02
all2821	0.85	0.77	0.16
all2842	0.51	0.45	0.13
all2842	0.68	0.18	0
all2845	-0.16	0.36	0.4
all2846	0.33	0.29	0.14
all2846	0.52	0.39	0.08
all2847	0.09	0.74	0.85
all2847	0.2	0.46	0.48
all2849	-0.17	0.52	0.72
all2849	0.09	0.3	0.47
all2852	-0.57	0.98	0.32
all2852	-0.56	0.52	0.15
all2868	0.37	0.22	0.04
all2868	0.57	0.07	0
all2869	0.72	0.52	0.08
all2869	0.59	0.25	0.02
all2870	-0.47	0.74	0.68
all2871	0.6	0.38	0.05
all2871	0.4	0.49	0.18
all2874	-0.11	0.41	0.66
all2874	-0.03	0.44	0.83
all2875	-0.11	0.51	0.81
all2875	-0.03	0.03	0.12
all2876	-0.15	0.57	0.84
all2876	0.01	0.33	0.71
all2883	-0.55	0.82	0.21
all2883	-0.44	0.89	0.35
all2891	1	0.45	0.02
all2891	1.02	0.22	0
all2893	-0.6	0.45	0.07
all2893	-0.73	0.23	0.01
all2894	-0.72	0.51	0.06
all2894	-0.86	0.24	0.03
all2897	-0.19	0.24	0.11
all2898	-0.35	0.59	0.28
all2898	-0.24	0.33	0.14
all2899	-0.18	0.2	0.1
all2899	-0.28	0.38	0.37
all2904	-0.33	0.31	0.13
all2904	-0.27	0.57	0.25
all2905	0.14	1.33	0.9
all2905	0.6	0.39	0.11
all2906	-0.16	0.92	0.74
all2906	0.01	0.17	0.57
all2907	-0.23	0.22	0.07
all2907	-0.95	0.89	0.13
all2908	-1	0.2	0
all2908	-1.11	0.35	0.01
all2909	-0.6	0.18	0.01
all2909	-0.64	0.41	0.07
all2911	-0.59	0.22	0.03
all2912	0.54	0.68	0.21
all2912	0.37	0.72	0.3
all2913	0.36	0.53	0.22
all2913	0.38	0.15	0.01
all2915	-0.79	0.31	0.02
all2915	-0.7	0.23	0.01
all2916	0.22	0.32	0.43
all2916	-0.66	0.32	0.03
all2917	0.55	0.61	0.6
all2917	0.31	0.4	0.38
[truncated: 7,703 more rows]

## Sheet: Table S4.b
Gene ID	Median	SD deviation	T-test
all0004	-0.89	0.25	0.01
all0004	-0.57	0.18	0.01
all0005	-1.51	0.18	0
all0005	-1.6	0.43	0
all0006	-1.48	0.36	0
all0006	-1.4	0.25	0
all0007	-1.44	0.47	0.01
all0007	-1.32	0.39	0.01
all0008	-1.48	0.32	0
all0008	-1.9	0.31	0
all0010	-1.34	0.29	0
all0010	-1.41	0.19	0
all0011	-1.8	0.16	0
all0011	-1.81	0.44	0
all0012	-1.64	0.43	0
all0012	-1.45	0.31	0
all0015	0.24	0.41	0.26
all0015	-0.02	0.19	0.91
all0016	-0.44	0.08	0
all0016	-0.52	0.16	0.01
all0025	-0.54	0.21	0.02
all0025	-0.42	0.46	0.16
all0028	-0.43	0.51	0.18
all0028	-0.02	0.27	0.74
all0032	-1.06	0.08	0
all0036	0.53	0.57	0.32
all0036	-0.32	0.17	0.03
all0037	2.69	0.14	0
all0037	2.53	0.72	0.01
all0040	-0.82	0.31	0.02
all0040	-0.65	0.44	0.06
all0041	-1.42	0.42	0.01
all0041	-0.7	0.33	0.03
all0042	-0.92	0.29	0.01
all0042	-0.98	0.22	0
all0047	-0.2	0.28	0.24
all0047	0.19	0.33	0.84
all0048	-0.63	0.49	0.09
all0048	-0.83	0.41	0.03
all0049	0.54	0.27	0.02
all0049	0.65	0.27	0.01
all0050	1.19	0.43	0.06
all0050	1.54	0.25	0
all0059	0.07	0.46	0.74
all0061	-0.01	0.44	0.83
all0065	-0.83	0.3	0.01
all0066	-0.54	0.1	0
all0066	0.09	0.64	0.72
all0067	-0.25	0.55	0.64
all0067	0.06	0.37	0.66
all0070	0.02	0.26	0.81
all0070	-0.22	0.15	0.09
all0071	-0.32	0.26	0.16
all0071	-0.59	0.15	0.01
all0082	0.42	0.31	0.05
all0082	0.39	0.51	0.2
all0085	-0.35	0.33	0.14
all0085	-0.03	0.05	0.38
all0086	-0.26	0.47	0.24
all0086	-0.06	0.25	0.3
all0087	-0.03	0.22	0.62
all0087	-0.1	0.25	0.68
all0089	-0.2	0.27	0.32
all0107	-0.86	0.74	0.15
all0107	-1.09	0.29	0
all0109	-1.37	0.18	0
all0109	-1.14	0.55	0.02
all0111	-0.17	0.31	0.77
all0111	-0.04	0.33	0.98
all0112	-0.5	0.16	0.01
all0112	-0.19	0.25	0.27
all0118	0.36	0.35	0.2
all0118	0.5	0.26	0.03
all0119	-0.15	0.29	0.4
all0119	-0.17	0.41	0.42
all0120	-0.51	0.27	0.03
all0120	-0.56	0.19	0.01
all0121	-0.59	0.28	0.02
all0121	-0.64	0.29	0.02
all0122	-0.06	0.14	0.23
all0122	0.23	0.42	0.52
all0123	0.15	0.39	0.35
all0123	0.14	0.31	0.36
all0126	2.36	0.27	0
all0126	1.89	0.69	0.01
all0127	-0.71	0.49	0.14
all0129	0.02	0.4	0.95
all0129	0.36	0.61	0.62
all0133	0.84	0.21	0
all0133	0.8	0.17	0
all0134	0.01	0.5	0.48
all0134	0.07	0.18	0.25
all0135	0.48	0.2	0.02
all0135	0.75	0.39	0.1
all0136	0.64	0.4	0.05
all0136	0.45	0.1	0
all0138	-0.63	0.07	0
all0138	-0.67	0.14	0
all0139	0.38	0.42	0.15
all0139	0.51	0.26	0.02
all0143	-0.5	0.52	0.13
all0143	-0.21	0.53	0.34
all0144	-0.31	0.21	0.07
all0144	-0.22	0.18	0.08
all0147	-0.09	0.27	0.36
all0147	-0.38	0.08	0
all0152	-0.62	0.29	0.02
all0152	-0.75	0.32	0.01
all0154	-0.66	0.22	0.01
all0154	-0.63	0.23	0.01
all0155	-0.46	0.3	0.05
all0155	-1.09	0.18	0
all0156	-0.97	0.62	0.03
all0156	-0.87	0.81	0.06
all0157	-1.79	0.15	0
all0157	-1.44	0.7	0.09
all0158	-1.62	0.17	0
all0158	-1.68	0.09	0
all0160	-0.28	0.22	0.11
all0160	-0.32	0.38	0.26
all0161	-0.59	0.06	0
all0161	-0.64	0.21	0.01
all0164	-0.35	0.66	0.18
all0164	0.29	0.5	0.74
all0166	-1.85	0.34	0
all0166	-1.46	0.38	0.01
all0167	-1.95	0.31	0
all0167	-1.52	1.6	0.12
all0168	-1.65	0.09	0
all0168	-1.56	0.13	0
all0172	0.64	0.33	0.03
all0172	0.58	0.73	0.11
all0173	1.01	0.64	0.07
all0173	1.12	0.45	0.02
all0174	-0.94	0.19	0
all0174	-0.09	0.48	0.43
all0177	-1.07	0.28	0.01
all0177	-1.06	0.43	0.01
all0178	-0.61	0.15	0
all0178	-0.38	0.75	0.35
all0182	0.14	0.11	0.05
all0182	0.83	0.45	0.05
all0184	-0.01	0.24	0.54
all0184	0.38	0.58	0.43
all0185	-0.06	0.41	0.92
all0185	-0.12	0.26	0.55
all0186	0.08	0.4	0.51
all0186	-0.06	0.24	0.8
all0187	-1.18	0.29	0
all0187	-0.5	0.43	0.14
all0193	-0.32	0.3	0.13
all0193	-0.28	0.15	0.03
all0195	0.65	0.31	0.03
all0195	0.66	0.45	0.06
all0197	-0.24	0.4	0.48
all0197	0.4	0.23	0.04
all0200	-0.5	1.02	0.36
all0200	-0.23	0.87	0.34
all0209	0.76	0.6	0.16
all0209	0.5	0.38	0.07
all0210	-0.04	0.19	0.93
all0210	0.11	0.09	0.17
all0211	0.29	0.6	0.7
all0211	-0.14	0.1	0.08
all0215	0.3	0.41	0.39
all0215	0.53	0.59	0.31
all0216	-0.02	0.14	0.64
all0216	-0.36	0.42	0.23
all0217	0.19	0.26	0.55
all0217	-0.1	0.3	0.69
all0218	0.57	0.26	0.02
all0218	0.42	0.73	0.38
all0219	0.54	0.47	0.13
all0219	0.58	0.06	0
all0220	-0.07	0.41	0.64
all0220	-0.16	0.49	0.55
all0231	0.17	0.15	0.07
all0231	0.26	0.2	0.05
all0232	0.58	0.14	0
all0232	0.19	0.27	0.16
all0233	0.15	0.21	0.09
all0233	-0.01	0.2	0.54
all0244	0.18	0.3	0.7
all0244	-0.25	0.14	0.06
all0245	-0.7	0.32	0.01
all0245	-0.48	0.19	0.01
all0250	-0.27	0.19	0.07
all0250	-0.39	0.5	0.18
all0251	0.29	0.37	0.15
all0251	0.8	0.47	0.07
all0253	1.95	0.21	0
all0253	2.16	0.19	0
all0254	0.71	0.68	0.21
all0258	0.28	0.21	0.05
all0258	0.83	0.43	0.03
all0259	-1.29	0.17	0
all0259	-1.28	0.3	0
all0261	-0.5	0.15	0.03
all0262	0.25	0.3	0.23
all0262	0.12	0.38	0.91
all0263	0.46	1.1	0.52
all0263	0.37	0.15	0.02
all0265	-0.04	0.02	0.06
all0265	-0.37	0.31	0.15
all0266	0.61	0.13	0
all0266	0.39	0.23	0.06
all0268	-0.23	0.31	0.42
all0268	-0.39	0.27	0.04
all0269	-0.72	0.3	0.01
all0269	-0.22	0.14	0.05
all0270	0.1	0.36	0.5
all0270	0.15	0.59	0.72
all0271	1.04	0.41	0.02
all0271	0.06	0.46	0.65
all0273	0.21	0.35	0.25
all0273	0.55	0.63	0.23
all0278	-0.59	0.49	0.1
all0278	-0.87	0.25	0.01
all0282	0.49	0.7	0.29
all0282	0.37	0.12	0.04
all0283	-0.66	0.51	0.13
all0284	-0.19	0.32	0.2
all0287	-0.17	0.31	0.27
all0291	-0.11	0.19	0.31
all0292	0.4	0.2	0.03
all0292	0.26	0.45	0.41
all0293	-0.97	0.25	0.02
all0293	-0.58	0.41	0.05
all0298	-0.34	0.23	0.08
all0298	-0.06	0.26	0.58
all0306	-0.41	0.46	0.24
all0306	-0.12	0.4	0.86
all0307	0.33	0.16	0.02
all0307	0.55	0.12	0
all0311	0.1	0.6	0.69
all0311	-0.42	0.36	0.14
all0313	0.06	0.62	0.36
all0314	0.36	0.42	0.12
all0314	0.39	0.49	0.09
all0315	0.23	0.37	0.27
all0315	-0.12	0.44	0.92
all0316	-0.72	0.33	0.02
all0316	-0.89	0.26	0.01
all0320	-0.45	0.42	0.14
all0320	-0.12	0.16	0.31
all0321	-0.71	0.41	0.05
all0321	-0.59	0.17	0.02
all0322	1.03	0.19	0
all0322	1.36	0.7	0.03
all0323	-0.26	0.53	0.62
all0324	0.37	0.27	0.23
all0324	0.27	0.51	0.62
all0325	0.61	0.29	0.03
all0325	0.53	0.13	0
all0328	-0.29	0.1	0.02
all0328	-0.51	0.14	0
all0329	-0.91	0.28	0.01
all0329	-0.03	0.28	0.7
all0330	0.53	0.25	0.02
all0330	0.38	0.21	0.03
all0332	1.82	0.37	0
all0332	0.53	1.34	0.21
all0333	1.41	0.91	0.06
all0333	0.88	0.27	0.01
all0334	0.48	0.82	0.3
all0334	0.92	0.46	0.04
all0337	0.81	0.24	0.01
all0337	0.6	0.31	0.04
all0341	-0.78	0.58	0.14
all0345	0.29	0.28	0.14
all0345	0.72	0.25	0.03
all0349	-0.08	0.12	0.53
all0349	-0.33	0.41	0.28
all0350	-0.76	0.29	0.01
all0351	-0.13	0.65	0.44
all0352	-0.48	0.57	0.18
all0352	-0.5	0.52	0.15
all0355	0.23	0.4	0.2
all0355	0.3	0.11	0.02
all0360	-0.08	0.4	0.7
all0360	1.47	0.2	0
all0361	0.26	0.27	0.16
all0362	0.55	0.17	0.01
all0362	0.31	0.22	0.1
all0363	1.11	0.53	0.02
all0363	1.22	0.55	0.03
all0364	-0.38	0.14	0.01
all0371	0.8	0.39	0.07
all0371	0.39	0.19	0.02
all0372	-0.16	0.42	0.67
all0372	-0.13	0.33	0.51
all0373	-0.03	0.39	0.6
all0373	0.05	0.49	0.82
all0374	-0.99	0.41	0.02
all0375	-0.64	0.32	0.03
all0375	-0.75	0.22	0.01
all0376	-0.69	0.44	0.04
all0376	-0.83	0.61	0.09
all0378	-0.74	1.04	0.46
all0378	-1.07	0.23	0
all0380	-0.3	0.3	0.16
all0384	0.37	0.05	0
all0384	0.68	0.09	0
all0385	0.85	0.32	0.01
all0385	0.36	0.34	0.21
all0387	-0.51	0.27	0.02
all0387	-0.72	0.36	0.06
all0388	-0.37	0.47	0.31
all0388	-0.68	0.53	0.07
all0389	-1.02	0.31	0
all0389	-1.12	0.34	0.01
all0390	1.23	0.04	0
all0390	0.73	0.91	0.3
all0391	1.06	0.96	0.31
all0392	0.88	0.18	0
all0393	0.57	0.13	0
all0394	0.47	0.53	0.16
all0396	0.46	0.26	0.07
all0396	0.14	0.36	0.3
all0398	0.43	0.26	0.04
all0398	0.49	0.18	0.01
all0400	-0.51	0.28	0.06
all0400	-0.08	0.28	0.47
all0403	0.53	0.17	0.01
all0403	0.56	0.56	0.13
all0404	-0.03	0.08	0.75
all0404	0.37	0.43	0.3
all0405	-0.81	0.37	0.03
all0405	-0.77	0.29	0.01
all0407	0.3	0.2	0.08
all0407	0.23	0.28	0.28
all0408	-0.54	0.85	0.35
all0409	-0.04	0.36	0.87
all0409	-0.19	0.25	0.18
all0410	-0.76	0.52	0.05
all0410	-0.44	0.34	0.15
all0411	-0.96	0.14	0
all0411	-0.74	0.31	0.02
all0412	-1.43	0.52	0.02
all0412	-1.37	0.28	0
all0414	-0.33	0.2	0.06
all0415	0.05	0.25	0.9
all0416	-0.17	0.69	0.61
all0418	-0.43	0.44	0.17
all0420	-0.37	0.31	0.17
all0422	-0.14	0.26	0.93
all0427	1.19	0.4	0.04
all0427	0.91	0.32	0.05
all0434	0.5	0.09	0.01
all0437	-0.2	0.36	0.24
all0437	0.11	0.32	0.57
all0438	0.44	0.67	0.43
all0439	0.66	0.22	0.01
all0439	0.38	0.26	0.07
all0441	-0.58	0.27	0.02
all0441	-0.49	0.16	0.01
all0443	-1.5	0.14	0
all0443	-1.71	0.3	0
all0450	1.82	0.24	0
all0450	1.71	0.15	0
all0453	-0.16	0.41	0.64
all0453	-0.11	0.36	0.39
all0454	0.15	0.62	0.79
all0454	-0.44	0.28	0.18
all0455	-0.71	1.35	0.45
all0456	-0.43	0.27	0.04
all0456	-0.18	0.45	0.24
all0457	0.62	0.67	0.1
all0457	0.73	0.74	0.07
all0458	-0.08	0.22	0.56
all0458	0.02	0.33	0.74
all0459	0.27	1.56	0.8
all0459	-0.39	0.44	0.34
all0462	-1.49	0.29	0
all0462	-1.7	0.3	0
all0463	-0.46	0.21	0.02
all0463	-0.11	0.38	0.36
all0464	-0.3	0.12	0.02
all0464	-0.13	0.24	0.89
all0465	-0.08	0.71	0.77
all0465	-0.72	0.32	0.02
all0466	-0.48	0.26	0.07
all0466	-0.45	0.26	0.04
all0467	-0.47	0.29	0.03
all0467	-0.49	0.41	0.13
all0468	-0.21	0.07	0.01
all0468	0.12	0.35	0.78
all0469	0.14	0.49	0.87
all0469	0.08	0.36	0.32
all0470	0	0.32	0.73
all0470	-0.23	0.13	0.04
all0471	-0.13	0.22	0.64
all0471	-0.02	0.29	0.99
all0473	0.71	0.44	0.05
all0473	0.62	0.61	0.06
all0475	-0.62	0.25	0.01
all0476	-0.64	0.29	0.01
all0476	-0.64	0.34	0.03
all0478	0.03	0.64	0.82
all0478	0.21	0.22	0.17
all0479	0.49	0.28	0.06
all0479	0.33	0.24	0.05
all0481	-0.08	0.54	0.81
all0481	0.51	0.15	0
all0492	-0.3	0.39	0.35
all0492	-0.38	0.22	0.05
all0493	0.37	0.52	0.25
all0493	0.21	0.27	0.33
all0495	0.19	0.45	0.47
all0495	0.74	0.29	0.02
all0496	0.64	0.39	0.07
all0496	0.45	0.08	0
all0497	-0.04	0.35	0.95
all0497	-0.05	0.36	0.81
all0498	-0.16	0.2	0.36
all0498	-0.21	0.24	0.29
all0513	-0.39	0.2	0.05
all0513	-0.64	0.25	0.01
all0521	-0.98	0.21	0
all0521	-1.01	0.35	0.02
all0538	-1.19	0.33	0.01
all0538	-1.16	0.34	0.01
all0539	-0.43	0.31	0.06
all0542	0.24	0.22	0.13
all0542	0.25	0.13	0.05
all0544	0.33	0.09	0
all0544	0.34	0.17	0.03
all0565	-0.28	0.37	0.46
all0565	-0.27	0.2	0.06
all0567	-0.4	0.28	0.07
all0567	-0.5	0.4	0.1
all0569	-0.38	0.16	0.05
all0569	-0.57	0.24	0.02
all0571	-0.5	0.3	0.07
all0571	-0.31	0.26	0.05
all0574	0.33	0.36	0.18
all0574	0.3	0.08	0
all0575	0.19	0.38	0.74
all0575	0.23	0.52	0.61
all0578	-0.24	0.06	0
all0578	-0.26	0.17	0.07
all0579	-0.18	0.06	0.01
all0579	-0.3	0.11	0.01
all0580	-0.71	0.38	0.03
all0580	-0.62	0.1	0
all0589	0.72	0.36	0.04
all0589	0.61	0.33	0.04
all0591	1.37	0.43	0.01
all0591	1.34	0.13	0
all0592	1.25	0.42	0.01
all0592	1.17	0.23	0
all0594	0.51	0.1	0
all0594	0.01	0.17	0.77
all0596	1.35	0.89	0.06
all0596	1.39	0.28	0
all0601	-0.27	0.24	0.08
all0602	-0.3	0.38	0.13
all0602	-0.05	0.22	0.63
all0603	-0.16	0.15	0.09
all0603	-0.31	0.36	0.25
all0604	-0.18	0.52	0.53
all0604	-0.21	0.18	0.07
all0605	-0.52	0.32	0.06
all0605	-0.28	0.37	0.31
all0606	-0.25	0.37	0.17
all0606	0.42	0.34	0.17
all0615	-0.42	0.21	0.02
all0615	-0.11	0.3	0.23
all0619	0.56	0.22	0.01
all0619	0.94	0.2	0
all0620	0.44	0.36	0.06
all0620	0.48	0.29	0.03
all0621	0.77	0.27	0.01
all0621	0.55	0.31	0.04
all0623	0.12	0.14	0.15
all0623	0.5	0.39	0.04
all0624	0.52	0.09	0
all0624	0.02	0.36	0.66
all0625	-0.27	0.3	0.14
all0625	-0.32	0.22	0.06
all0626	-1.04	0.36	0.01
all0626	-1.02	0.28	0.01
all0630	-0.19	0.09	0.08
all0630	-0.13	0.45	0.46
all0631	-0.32	0.43	0.57
all0632	-0.07	0.42	0.89
all0634	-0.49	0.23	0.1
all0634	-0.62	0.19	0.01
all0635	-0.86	0.28	0.01
all0635	-0.71	0.23	0.01
all0638	-0.09	0.56	0.79
all0638	-0.41	0.72	0.6
all0640	0.18	0.25	0.16
all0641	0.46	0.39	0.15
all0641	0.4	0.15	0.01
all0646	-0.12	0.39	0.9
all0646	-0.45	0.41	0.17
all0648	0.08	0.2	0.66
all0648	-0.19	0.33	0.47
all0650	-1.18	0.19	0
all0650	-1.24	0.19	0
all0659	-0.45	0.36	0.18
all0659	0.06	0.24	0.89
all0661	0.46	0.28	0.05
all0664	-0.66	0.32	0.11
all0665	-0.7	0.36	0.04
all0665	-0.64	0.47	0.09
all0667	0.09	0.24	0.57
all0667	-0.26	0.29	0.17
all0675	0.81	0.25	0.01
all0675	0.85	0.33	0.01
all0684	0.81	0.66	0.22
all0684	0.07	0.38	0.55
all0686	0.69	0.64	0.11
all0686	0.79	0.16	0.01
all0703	-0.24	0.12	0.02
all0703	-0.25	0.35	0.44
all0706	-0.24	0.64	0.37
all0706	-0.15	0.25	0.8
all0707	0.22	0.29	0.14
all0707	-0.24	0.33	0.73
all0708	-0.27	0.23	0.07
all0708	-0.4	0.37	0.2
all0711	0.54	0.26	0.03
all0711	0.5	0.47	0.09
all0712	0.35	0.12	0.01
all0712	-0.24	0.25	0.19
all0713	0.41	0.29	0.09
all0713	0.38	0.23	0.04
all0714	-0.14	0.36	0.59
all0714	0.03	0.32	0.98
all0721	-0.45	0.36	0.14
all0721	-0.32	0.29	0.09
all0723	0.45	0.26	0.04
all0723	0.39	0.26	0.07
all0726	0.83	0.55	0.15
all0727	0.57	0.22	0.01
all0727	0.1	0.16	0.22
all0729	0.62	0.19	0.01
all0729	-0.06	0.52	0.82
all0732	-0.4	0.39	0.2
all0732	0.06	0.54	0.79
all0736	4.08	0.56	0
all0736	4.17	0.29	0
all0737	4.8	0.16	0
all0737	5.19	0.4	0
all0743	0.31	0.48	0.2
all0743	0.5	0.26	0.02
all0745	0.42	0.15	0.01
all0745	0.89	0.18	0
all0746	0.13	0.17	0.35
all0746	0.12	0.04	0.01
all0747	0.07	0.25	0.51
all0747	0.24	0.62	0.52
all0748	0.22	0.4	0.32
all0748	0.31	0.26	0.17
all0753	0.4	0.48	0.37
all0753	0.24	0.17	0.07
all0754	0.36	0.49	0.19
all0754	0.54	0.27	0.03
all0759	0.96	0.73	0.28
all0759	0.36	0.34	0.16
all0767	-0.81	0.1	0
all0767	-0.28	0.26	0.06
all0768	-1.36	0.24	0
all0768	-1.45	0.17	0.01
all0769	0.7	0.58	0.11
all0770	0.44	0.19	0.03
all0770	0.48	0.53	0.14
all0771	-0.06	0.22	0.86
all0771	0.59	0.55	0.16
all0772	0.5	0.49	0.15
all0772	0.79	0.35	0.03
all0775	0.07	0.19	0.54
all0775	-0.83	0.28	0.01
all0777	0.41	0.06	0
all0778	0.26	0.24	0.08
all0778	0.42	0.16	0.01
all0781	0.58	0.35	0.03
all0781	0.7	0.24	0.01
all0783	-0.42	0.41	0.15
all0783	-0.16	0.22	0.22
all0788	-0.14	0.3	0.56
all0788	-0.02	0.39	0.95
all0792	-0.24	0.75	0.51
all0792	0.02	0.34	0.93
all0794	0.72	0.66	0.11
all0794	0.58	0.23	0.01
all0796	0.55	0.17	0.01
all0796	0.33	0.2	0.04
all0797	1.19	0.73	0.05
all0797	0.02	0.51	0.72
all0800	0.35	0.43	0.3
all0800	0.13	0.41	0.91
all0801	-0.24	0.35	0.29
all0801	-0.53	0.32	0.07
all0802	0.75	0.39	0.04
all0802	0.23	0.24	0.19
all0807	0.81	0.51	0.05
all0807	0.13	0.87	0.36
all0808	0.1	0.24	0.54
all0808	-0.18	0.09	0.08
all0809	0.01	0.6	0.64
all0813	-0.17	0.29	0.54
all0813	0.3	0.29	0.17
all0823	0.06	0.21	0.7
all0823	0.1	0.26	0.44
all0824	0.4	0.23	0.06
all0825	-0.15	0.54	0.97
all0827	-0.3	0.25	0.11
all0827	-0.02	0.15	0.41
all0830	-0.92	0.47	0.04
all0833	-0.26	0.26	0.26
all0835	0.01	0.18	0.41
all0835	-0.21	0.48	0.58
all0839	0.44	0.34	0.05
all0839	0.46	0.21	0.02
all0844	0.13	0.41	0.7
all0844	-0.25	0.21	0.1
all0848	-0.1	0.25	0.89
all0848	-0.14	0.39	0.68
all0850	-0.23	0.17	0.07
all0850	-0.46	0.38	0.07
all0852	0.83	0.24	0.01
all0852	0.85	0.12	0
all0853	0.8	0.11	0
all0853	0.62	0.28	0.02
all0854	0.4	0.8	0.68
all0854	0.49	0.59	0.19
all0858	0.03	0.1	0.66
all0858	-0.25	0.33	0.19
all0859	0.74	0.13	0
all0859	0.83	0.17	0
all0860	0.18	0.17	0.17
all0860	-0.38	0.28	0.08
all0861	-0.66	0.51	0.09
all0861	-0.11	0.4	0.68
all0862	-0.45	0.12	0.01
all0862	0.02	0.09	0.62
all0863	0.39	0.75	0.26
all0863	1.08	0.74	0.07
all0864	0.11	0.22	0.54
all0864	0.17	0.12	0.05
all0865	-0.18	0.19	0.09
all0865	-0.16	0.42	0.3
all0866	-0.3	0.37	0.2
all0866	-0.29	0.21	0.12
all0868	0.52	0.19	0.01
all0868	-0.14	0.51	0.59
all0872	0.26	0.41	0.31
all0875	-0.31	0.2	0.05
all0875	-0.2	0.39	0.21
all0876	-0.2	1.01	0.62
all0876	-0.17	0.52	0.58
all0878	0.02	0.19	0.35
all0878	-0.08	0.38	0.91
all0879	-0.06	0.31	0.38
all0879	0.03	0.14	0.74
all0887	0.12	0.27	0.98
all0887	-0.09	0.19	0.97
all0888	-1.29	0.36	0.01
all0888	-1.15	0.12	0
all0889	-0.1	0.47	0.63
all0889	0.25	0.93	0.86
all0891	0.97	0.73	0.07
all0891	0.8	0.86	0.2
all0899	-0.1	0.15	0.3
all0899	0.24	0.12	0.03
all0902	-0.62	0.43	0.11
all0903	0.16	0.26	0.42
all0903	-0.28	0.55	0.76
all0906	1.28	0.47	0.01
all0906	1.14	0.4	0.02
all0907	1.43	0.11	0
all0907	1.13	0.18	0
all0908	-0.2	0.16	0.06
all0908	-0.39	0.07	0
all0909	-0.66	0.23	0.03
all0910	-0.61	0.33	0.04
all0914	0.07	0.06	0.12
all0914	0	0.12	0.64
all0915	0.29	0.13	0.02
all0915	0.31	0.13	0.03
all0916	-0.05	0.59	0.65
all0916	-0.09	0.55	0.89
all0917	-0.48	0.13	0.01
all0918	-0.75	0.51	0.06
all0918	-0.98	0.58	0.04
all0919	-0.33	0.66	0.25
all0921	-0.32	0.32	0.09
all0921	-0.45	0.26	0.07
all0924	0.06	0.33	0.68
all0926	-0.22	0.29	0.19
all0926	-0.19	0.17	0.11
all0927	0.12	0.2	0.4
all0927	0.14	0.32	0.43
all0928	-0.3	0.14	0.04
all0928	-0.25	0.18	0.06
all0929	0.52	0.25	0.02
all0929	0.29	0.21	0.07
all0930	-0.38	0.35	0.13
all0930	-0.09	0.19	0.26
all0932	-0.12	0.27	0.28
all0932	0.23	0.35	0.38
all0934	-0.48	0.26	0.03
all0934	-0.38	0.3	0.07
all0935	0.1	0.14	0.26
all0935	0.16	0.45	0.41
all0936	-0.82	0.6	0.05
all0936	0.22	0.57	0.6
all0937	0.24	0.41	0.54
all0938	2.31	0.47	0
all0938	2.6	0.74	0
all0945	-0.16	0.56	0.36
all0945	-0.17	0.3	0.3
all0948	0.48	0.63	0.29
all0948	1.35	0.35	0
all0949	0.68	0.24	0.01
all0949	0.66	0.27	0.01
all0954	-0.07	0.34	0.55
all0954	0.25	0.73	0.58
all0955	0.33	0.7	0.28
all0956	-0.39	0.55	0.77
all0959	-0.31	0.54	0.26
all0959	-0.09	0.1	0.08
all0961	-0.23	0.14	0.03
all0961	-0.02	0.12	0.42
all0962	0.85	0.55	0.07
all0962	0.67	0.52	0.07
all0966	-0.58	0.18	0.01
all0966	0.07	0.2	0.56
all0967	-1.44	0.37	0
all0968	0.78	0.13	0.01
all0968	0.57	0.25	0.02
all0969	-1.43	0.23	0
all0969	-0.7	0.43	0.04
all0976	0.17	0.19	0.2
all0976	0.23	0.33	0.22
all0978	-0.96	0.1	0
all0978	-0.36	0.59	0.19
all0979	-0.16	0.24	0.71
all0979	-0.31	0.34	0.12
all0980	-0.43	0.27	0.05
all0980	-0.94	0.07	0
all0982	-1.1	0.32	0.01
all0982	-1.08	0.23	0
all0983	-0.27	0.15	0.04
all0984	-0.06	0.67	0.64
all0985	-0.36	0.12	0.01
all0985	-0.37	0.13	0.02
all0988	0.17	0.13	0.04
all0988	0.28	0.22	0.1
all0993	0.09	0.44	0.59
all0995	-0.07	0.79	0.5
all0997	-0.56	0.53	0.15
all0997	-0.16	0.23	0.43
all1003	-0.64	0.19	0.02
all1003	-0.65	0.24	0.04
all1006	0.23	0.29	0.2
all1006	-0.08	0.36	0.85
all1007	-0.01	0.48	0.89
all1007	0.05	0.35	0.64
all1009	-0.53	0.35	0.06
all1009	-0.15	0.41	0.55
all1011	-1.45	0.35	0
all1011	-0.64	0.43	0.05
all1019	0.21	0.34	0.34
all1019	0.29	0.45	0.12
all1020	0.39	0.23	0.03
all1020	0.38	0.3	0.06
all1021	0.25	0.35	0.22
all1021	0.74	0.16	0
all1022	1.08	0.65	0.13
all1022	0.6	0.31	0.03
all1023	1.58	0.35	0
all1023	0.57	0.43	0.06
all1027	-0.42	0.23	0.03
all1027	-0.32	0.38	0.23
all1032	-0.42	0.7	0.29
all1032	-0.37	0.25	0.05
all1033	0.03	0.31	0.98
all1033	-0.1	0.4	0.58
all1034	0.22	0.22	0.26
all1034	0.12	0.11	0.11
all1035	-0.23	0.25	0.26
all1035	-0.05	0.34	0.93
all1043	0.22	0.32	0.18
all1043	0.31	0.28	0.22
all1046	-0.12	0.31	0.37
all1046	0.33	0.27	0.07
all1047	-0.98	0.26	0.01
all1047	-0.78	0.31	0.01
all1051	0.83	0.25	0.01
all1051	0.49	0.25	0.02
all1053	-0.69	0.4	0.05
all1053	-0.36	0.34	0.14
all1058	0.49	0.1	0
all1058	0.48	0.15	0.01
all1059	-0.21	0.28	0.43
all1059	-0.05	0.47	0.75
all1061	0.63	0.35	0.04
all1061	0.81	0.39	0.03
all1062	0.29	0.33	0.19
all1062	0.19	0.45	0.43
all1065	1.66	0.29	0
all1065	1.32	0.17	0
all1068	0.21	0.2	0.09
all1069	-0.29	0.11	0.01
all1069	-0.04	0.28	0.8
all1075	0.51	0.57	0.37
all1075	0.1	0.07	0.07
all1076	0.22	0.46	0.81
all1076	0.28	0.18	0.08
all1079	-0.36	0.37	0.11
all1082	0.46	0.16	0.05
all1082	-0.09	0.14	0.35
all1087	-0.47	0.79	0.5
all1087	0.15	0.78	0.9
all1088	-0.16	0.07	0.01
all1088	-0.01	0.22	0.64
all1089	0.72	0.51	0.12
all1089	0.63	0.39	0.07
all1090	0.28	0.16	0.03
all1090	0.43	0.49	0.28
all1091	0.64	0.35	0.05
all1091	0.44	0.32	0.04
all1092	0.4	0.27	0.08
all1092	0.68	0.55	0.13
all1099	-0.43	0.45	0.23
all1099	-0.11	0.33	0.71
all1103	0.01	0.48	0.68
all1103	0.03	0.15	0.99
all1106	0.99	0.17	0
all1106	0.83	0.11	0
all1116	-0.12	0.24	0.47
all1116	0	0.21	0.81
all1118	-0.29	0.49	0.51
all1118	-0.13	0.13	0.12
all1119	0.55	0.34	0.08
all1122	0.05	0.4	0.37
all1122	-0.08	0.31	0.59
all1123	-0.14	0.51	0.9
all1123	-0.33	0.43	0.4
all1124	-0.74	0.41	0.04
all1124	-0.33	1.03	0.73
all1126	0.21	0.27	0.2
all1126	0.47	0.63	0.39
all1127	0.97	0.28	0.01
all1127	-0.02	0.13	0.53
all1130	0.67	0.28	0.01
all1130	0.7	0.24	0.01
all1132	0.86	0.42	0.03
all1132	0.58	0.44	0.1
all1140	0.15	0.25	0.29
all1140	0.29	0.27	0.24
all1141	-0.31	0.6	0.26
all1141	-0.28	0.21	0.11
all1145	0.44	0.91	0.63
all1149	-0.45	0.32	0.06
all1149	-0.43	0.3	0.09
all1151	-0.98	0.18	0
all1151	-1.01	0.34	0.01
all1154	0.21	0.4	0.33
all1154	-0.2	0.5	0.54
all1161	0.37	0.17	0.02
all1161	0.79	0.8	0.18
all1162	0.51	0.31	0.03
all1162	0.51	0.08	0
all1163	0.3	0.2	0.08
all1163	0.16	0.34	0.25
all1164	0.1	0.26	0.33
all1164	0.07	0.19	0.39
all1168	-0.26	0.39	0.29
all1169	-0.92	0.18	0
all1172	0.36	0.32	0.07
all1172	0.14	0.62	0.3
all1173	0.44	0.35	0.12
all1173	0.38	0.35	0.12
all1175	0.26	0.14	0.03
all1175	0.63	0.7	0.16
all1176	0.27	0.22	0.05
all1176	0.38	0.31	0.06
all1179	0.19	0.33	0.65
all1179	0.26	0.13	0.04
all1188	-0.54	0.23	0.01
all1188	-0.64	0.11	0.01
all1205	-0.69	0.37	0.05
all1205	-0.88	0.63	0.23
all1210	0.29	0.22	0.12
all1210	0.2	0.29	0.37
all1211	0.17	0.14	0.33
all1211	-0.17	0.19	0.28
all1214	-1.07	0.17	0
all1214	-0.96	0.15	0
all1219	0.02	0.13	0.7
all1220	-0.18	0.31	0.24
all1220	-0.19	0.74	0.56
all1221	-0.1	0.22	0.29
all1221	-0.14	0.12	0.1
all1225	1.5	0.1	0
all1225	1.67	0.45	0
all1226	-0.91	0.27	0.01
all1226	-1.13	0.26	0
all1227	0.86	0.31	0.02
all1227	1	0.21	0
all1228	0.39	0.46	0.15
all1228	0.49	0.41	0.1
all1235	-0.32	0.6	0.16
all1237	0.56	0.22	0.02
all1237	0.43	0.37	0.1
all1239	-0.06	0.86	0.65
all1239	0.26	0.46	0.39
all1248	0.35	0.12	0.01
all1248	0.47	0.48	0.18
all1251	-0.1	0.13	0.64
all1251	-0.15	0.14	0.21
all1252	0.5	0.21	0.04
all1252	0.73	0.23	0.01
all1253	0.57	0.42	0.04
all1253	0.57	0.43	0.07
all1256	-0.68	0.11	0
all1256	-0.68	0.12	0
all1258	0.01	0.15	0.41
all1258	-0.01	0.16	0.7
all1267	-0.08	0.22	0.55
all1267	-0.36	0.24	0.05
all1269	-0.52	0.21	0.02
all1269	-0.5	0.47	0.16
all1272	0.3	0.25	0.16
all1272	1.59	0.16	0
all1273	1.74	0.14	0
all1273	1.52	0.6	0.02
all1279	-0.54	0.25	0.04
all1279	-0.43	0.15	0.01
all1280	0.36	0.46	0.3
all1280	-0.51	0.2	0.02
all1281	-0.65	0.22	0.01
all1281	-0.3	1.01	0.95
all1284	-0.18	0.31	0.28
all1287	0.24	0.19	0.13
all1287	0.82	0.65	0.22
all1288	0.47	0.28	0.05
all1288	0.48	0.27	0.04
all1290	0.47	0.87	0.2
all1291	-0.58	0.21	0.01
all1291	-1.47	0.75	0.14
all1292	0.17	0.24	0.35
all1292	0.27	0.44	0.2
all1294	-0.17	0.53	0.74
all1294	0.11	0.24	0.18
all1303	-1.36	0.25	0
all1303	0.06	0.67	0.6
all1304	-2.27	0.45	0
all1304	-2.24	0.46	0
all1316	0.13	0.12	0.15
all1317	0.07	0.43	0.73
all1317	-0.19	1.09	0.77
all1318	-0.3	0.19	0.04
all1318	0.28	0.32	0.18
all1319	-0.2	0.34	0.25
all1319	-0.32	0.23	0.05
all1321	0.73	0.27	0.02
all1321	0.35	0.27	0.09
all1322	0.56	0.23	0.02
all1322	0.78	0.23	0.01
all1323	0.04	0.17	0.8
all1323	-0.11	0.21	0.4
all1325	0.93	0.64	0.11
all1325	-0.11	0.19	0.68
all1326	0.61	0.49	0.07
all1326	0.31	0.21	0.05
all1327	0	0.17	0.97
all1327	0.36	0.3	0.16
all1338	-0.66	0.13	0
all1338	-0.75	0.14	0
all1339	-0.39	0.35	0.05
all1339	-0.42	0.26	0.03
all1340	0.05	0.46	0.89
all1340	0.59	0.29	0.05
all1342	-0.8	0.64	0.07
all1342	-1.11	0.27	0
all1345	-0.26	0.27	0.24
all1345	-0.41	0.09	0
all1351	0.08	0.69	0.94
all1351	0.19	0.27	0.5
all1353	-0.85	0.18	0
all1353	-0.79	0.25	0.01
all1354	-0.42	0.29	0.06
all1354	-0.59	0.16	0.01
all1355	-0.5	0.3	0.03
all1355	-0.49	0.2	0.05
all1359	1.02	0.17	0
all1359	0.6	0.49	0.08
all1361	-0.05	0.29	0.38
all1361	-0.17	0.4	0.28
all1363	-0.43	0.24	0.04
all1363	-0.41	0.29	0.06
all1365	-0.27	0.43	0.42
all1365	-0.06	0.16	0.85
all1367	0.21	0.35	0.39
all1367	0	0.2	0.69
all1368	0.21	0.14	0.06
all1368	0.21	0.39	0.47
all1371	-0.35	1.31	0.7
all1380	0.03	0.37	0.66
all1380	0.29	0.13	0.02
all1388	-0.49	0.34	0.12
all1388	0.14	0.6	0.86
all1389	-0.07	0.38	0.77
all1391	-0.1	0.25	0.47
all1411	1.47	0.34	0
all1411	1.61	0.58	0.01
all1413	-0.55	0.15	0.01
all1413	-0.19	0.52	0.65
all1415	0.55	0.62	0.4
all1416	0.74	0.28	0.01
all1416	0.46	0.48	0.19
all1417	0.59	0.42	0.12
all1417	0.6	0.84	0.34
all1418	-0.4	0.22	0.03
all1418	0.03	0.71	0.51
all1420	0.53	0.8	0.5
all1420	0.29	0.33	0.3
all1425	-0.69	0.3	0.02
all1430	-0.38	0.15	0.02
all1430	-0.38	0.37	0.09
all1438	0.7	0.36	0.11
all1445	0.1	0.65	0.78
all1445	0.73	0.36	0.03
all1455	0.39	0.35	0.07
all1455	0.18	0.36	0.6
all1463	0.08	0.52	0.68
all1466	-0.04	0.72	0.74
all1466	-0.07	0.23	0.58
all1471	0.35	0.49	0.37
all1471	0.54	0.19	0.01
all1472	0.5	0.36	0.06
all1472	0.36	0.23	0.04
all1473	0.46	0.56	0.25
all1473	0.22	0.22	0.22
all1474	0.76	0.36	0.03
all1474	0.62	0.42	0.06
all1475	0.72	0.18	0
all1475	0.84	0.4	0.04
all1476	0.91	0.42	0.02
all1476	0.6	0.32	0.03
all1477	1.1	0.14	0
all1477	1.14	0.24	0.01
all1478	0.68	0.2	0.01
all1478	0.75	0.19	0
all1479	0.73	0.39	0.03
all1479	0.54	0.14	0.01
all1480	0.54	0.19	0.02
all1480	0.92	0.16	0
all1483	1.26	0.21	0
all1483	1.13	0.38	0.01
all1484	0.61	0.46	0.08
all1484	0.77	0.75	0.17
all1487	0.38	0.25	0.17
all1487	-0.03	0.51	0.95
all1488	0.36	0.51	0.36
all1488	-0.31	0.18	0.08
all1489	-0.55	0.39	0.06
all1495	0.93	0.59	0.04
all1495	1.37	0.34	0
all1503	1.04	0.22	0
all1504	0.73	0.2	0.01
all1504	0.51	0.11	0
all1508	-0.04	0.15	0.63
all1508	0.04	0.34	0.93
all1509	-0.11	0.42	0.54
all1509	-0.12	0.37	0.73
all1511	0.42	0.41	0.16
all1511	0.38	0.25	0.11
all1512	0.28	0.38	0.12
all1512	0.51	0.35	0.07
all1522	-0.21	0.25	0.1
all1522	-0.63	0.31	0.04
all1523	0.33	0.15	0.03
all1523	0.27	0.28	0.1
all1530	0.13	0.3	0.31
all1541	4.24	0.44	0
all1541	5	0.59	0
all1542	1.01	0.06	0
all1542	1.17	0.1	0
all1547	0.21	0.27	0.18
all1547	0.37	0.08	0
all1549	-0.46	0.19	0.01
all1549	-0.42	0.36	0.11
all1553	0.33	0.52	0.14
all1553	0.15	0.68	0.52
all1557	0.41	0.2	0.06
all1557	-0.18	0.2	0.3
all1573	0.22	0.17	0.09
all1574	-0.15	0.31	0.72
all1574	0.77	0.22	0.01
all1587	0.33	0.5	0.33
all1587	0.53	0.43	0.07
all1588	2	0.18	0
all1588	0.87	0.17	0
all1590	-0.23	0.24	0.08
all1590	0.33	0.47	0.22
all1591	0.88	0.13	0
all1591	0.98	0.34	0.01
all1597	0	0.25	0.65
all1597	-0.35	0.26	0.07
all1598	-0.36	0.54	0.28
all1598	-0.58	0.6	0.21
all1599	0.45	0.21	0.02
all1599	0.4	0.33	0.19
all1601	-1.09	0.45	0.02
all1601	-1.1	0.53	0.03
all1606	0.62	0.18	0.01
all1606	0.17	0.19	0.11
all1608	-0.51	0.6	0.25
all1610	0.73	0.49	0.06
all1610	0.15	0.38	0.46
all1616	0.34	0.26	0.13
all1616	0.41	0.37	0.12
all1617	0.21	0.25	0.09
all1617	-0.01	0.4	0.63
all1618	0.11	0.38	0.54
all1618	0.27	0.41	0.26
all1625	-0.14	0.55	0.8
all1625	0.26	0.69	0.58
all1636	0.21	0.13	0.05
all1636	1.18	0.43	0.02
all1638	0.26	0.22	0.07
all1638	0.31	0.07	0
all1639	0.8	0.41	0.02
all1639	0.56	0.4	0.06
all1640	0.6	0.31	0.03
all1640	0.79	0.17	0
all1641	0.21	0.19	0.35
all1642	0.63	0.13	0
all1646	-0.03	0.15	0.77
all1646	0.15	0.45	0.93
all1647	-0.32	0.15	0.02
all1647	-0.13	0.17	0.2
all1648	0.09	0.2	0.89
all1648	0.4	0.65	0.51
all1649	-0.18	0.43	0.36
all1649	-0.36	0.25	0.12
all1651	-0.42	0.52	0.14
all1660	-0.15	0.17	0.2
all1660	-0.03	0.16	0.8
all1663	-0.29	0.19	0.08
all1663	-0.47	1.11	0.27
all1670	-1.2	0.59	0.02
all1670	-1.46	0.35	0
all1672	0.81	0.38	0.02
all1672	0.42	0.44	0.33
all1673	-0.31	0.53	0.57
all1673	-0.39	0.4	0.11
all1678	-1.91	0.26	0
all1678	-1.57	0.37	0
all1681	-1.09	0.57	0.03
all1681	-1.06	0.43	0.02
all1682	-0.55	0.15	0.01
all1682	-0.64	0.41	0.04
all1683	-0.51	0.17	0.05
all1683	-0.29	0.36	0.33
all1684	0	0.45	0.8
all1684	0.34	0.41	0.31
all1686	-0.51	0.17	0.01
all1686	-0.36	0.27	0.22
all1688	-0.16	0.35	0.44
all1688	-0.51	0.47	0.05
all1691	0.99	0.38	0.02
all1691	1.32	0.32	0
all1692	-0.38	0.08	0
all1692	0.03	0.25	0.71
all1693	0.29	0.42	0.58
all1693	0	0.16	0.95
all1694	0.18	0.25	0.24
all1694	0.09	0.21	0.51
all1696	0.02	0.18	0.85
all1699	-0.29	0.52	0.3
all1699	-0.83	0.08	0
all1701	0.2	0.34	0.22
all1701	0.61	0.79	0.24
all1702	0.33	0.37	0.26
all1702	0.13	0.15	0.17
all1703	0.2	0.32	0.29
all1703	0.18	0.31	0.48
all1704	0.34	0.03	0
all1704	0.35	0.36	0.3
all1707	-0.28	0.59	0.28
all1707	-0.22	0.2	0.06
all1708	0.03	0.29	0.87
all1708	0.8	0.43	0.03
all1711	-0.17	0.51	0.35
all1711	0.05	0.43	0.66
all1716	0.22	0.4	0.43
all1716	-0.19	0.15	0.1
all1717	0.06	0.31	0.57
all1717	-0.07	0.68	0.94
all1719	0.47	0.24	0.06
all1719	0.59	0.27	0.07
all1723	-0.29	0.24	0.1
all1723	-0.3	0.09	0.01
all1724	-0.27	0.31	0.23
all1724	-0.1	0.59	0.57
all1729	0.3	0.21	0.11
all1729	0.41	0.28	0.09
all1730	0.35	0.19	0.03
all1730	0.7	0.35	0.03
all1731	-0.04	0.07	0.39
all1731	0.01	0.2	0.47
all1732	0	0.38	0.65
all1732	0.37	0.43	0.13
all1736	0.45	0.39	0.15
all1736	0.42	0.32	0.1
all1737	0.05	0.2	0.73
all1737	-0.03	0.3	0.39
all1738	0.41	0.44	0.26
all1738	0.5	0.24	0.12
all1741	0.56	0.25	0.03
all1741	0.2	0.22	0.13
all1743	-1.55	0.27	0
all1743	-1.22	0.34	0.01
all1745	-0.08	0.34	0.6
all1745	-0.16	0.29	0.25
all1747	0.31	0.22	0.04
all1747	0.45	0.38	0.1
all1748	0.82	0.56	0.07
all1748	0.54	0.11	0.01
all1750	0.17	0.29	0.19
all1750	0.01	0.29	0.97
all1751	-0.01	0.13	0.57
all1751	-0.05	0.32	0.97
all1754	-0.04	0.3	0.77
all1754	-1	0.45	0.02
all1755	-0.56	0.25	0.03
all1755	-0.68	0.21	0.01
all1756	-1.39	0.39	0.03
all1756	-1.26	0.36	0
all1757	0.14	0.08	0.04
all1757	0	0.13	0.95
all1758	-0.13	0.49	0.64
all1759	0.32	0.34	0.23
all1759	0.16	0.53	0.69
all1760	0.66	0.12	0
all1760	0.5	0.38	0.08
all1761	0.59	0.43	0.04
all1761	0.94	0.2	0
all1762	0.05	0.21	0.95
all1762	-0.13	0.23	0.73
all1763	0.02	0.21	0.89
all1763	0.24	0.09	0.02
all1764	0.08	0.37	0.83
all1764	-0.02	0.33	0.76
all1765	-0.74	0.18	0.02
all1765	-0.74	0.18	0
all1766	0.02	0.41	0.86
all1766	-0.06	0.23	0.64
all1767	-0.31	0.06	0
all1767	-0.48	0.25	0.06
all1768	-0.76	0.34	0.08
all1768	-0.29	0.26	0.14
all1769	-0.22	0.33	0.51
all1769	0.79	0.22	0
all1770	-0.14	0.37	0.92
all1770	0.44	0.14	0.01
all1771	0.41	0.3	0.13
all1772	0.48	0.17	0.01
all1772	0.52	0.15	0.01
all1774	0.07	0.26	0.31
all1774	0.54	0.26	0.07
all1776	-0.2	0.29	0.28
all1776	-0.02	0.63	0.66
all1780	0.15	0.26	0.31
all1780	0.37	0.2	0.05
all1781	0.51	0.19	0.01
all1781	0.36	0.25	0.09
all1782	-0.5	0.2	0.02
all1782	-0.54	0.05	0
all1783	-0.55	0.24	0.02
all1783	-0.76	0.36	0.02
all1784	-0.2	0.33	0.14
all1784	0.07	0.34	0.98
all1787	-0.25	0.62	0.78
all1787	-0.07	0.27	0.4
all1797	0.02	0.18	0.57
all1797	-0.54	0.19	0.01
all1800	0.46	0.19	0.02
all1800	0.84	0.32	0.01
all1802	-0.86	0.31	0.02
all1802	0.57	0.69	0.22
all1804	-0.41	0.14	0.01
all1804	-0.34	0.56	0.28
all1806	-1.22	0.45	0.01
all1806	-1.09	0.3	0
all1807	-1.09	0.48	0.03
all1807	-1.27	0.32	0.01
all1811	-0.02	0.12	0.72
all1811	-0.04	0.22	0.29
all1812	1.34	0.32	0
all1812	1.43	0.05	0
all1813	1.23	0.29	0
all1813	0.74	0.24	0.03
all1814	-0.7	0.1	0
all1814	0.19	0.71	0.67
all1816	-0.13	0.5	0.93
all1816	-0.02	0.14	0.77
all1820	0.25	0.17	0.06
all1823	0.09	0.4	0.7
all1823	-0.06	0.45	0.78
all1826	-0.53	0.28	0.02
all1826	-1.18	0.08	0
all1829	0.15	0.26	0.26
all1829	0.24	0.39	0.37
all1830	0.48	0.08	0
all1830	0.24	0.3	0.32
all1831	-0.01	0.52	0.94
all1831	0.05	0.38	0.81
all1835	-0.45	0.09	0
all1835	-0.18	0.3	0.31
all1837	-1.47	0.44	0.01
all1837	-1.1	0.43	0.01
all1838	-1.43	0.52	0.01
all1838	-1.69	0.16	0
all1841	-1.29	0.25	0
all1841	-1.1	0.06	0
all1842	-1.52	0.24	0
all1842	-1.39	0.19	0
all1843	-1.3	0.37	0.01
all1843	-1.02	0.26	0
all1844	2.05	0.23	0
all1844	2.24	0.43	0
all1846	-0.65	0.15	0
all1846	-0.22	0.36	0.15
all1847	0.03	0.28	0.95
all1847	-0.26	0.19	0.1
all1848	-0.96	0.31	0.01
all1848	-0.72	0.24	0.01
all1849	-0.13	0.17	0.09
all1849	-0.43	0.29	0.06
all1861	-0.46	0.15	0.01
all1861	-0.75	0.32	0.02
all1862	-0.32	0.34	0.12
all1862	-0.17	0.43	0.6
all1863	-1.21	0.34	0.01
all1863	-1.24	0.3	0
all1865	-0.32	0.29	0.06
all1865	-0.09	0.51	0.51
all1866	0.68	0.29	0.04
all1866	1.08	0.11	0
all1871	-0.05	0.31	0.67
all1871	-0.05	0.38	0.7
all1872	-2.05	0.09	0
all1872	-2.13	0.29	0
all1873	-2.32	0.14	0
all1873	-2.25	0.23	0
all1875	0.21	0.38	0.39
all1875	0.41	0.19	0.02
all1876	-0.08	0.14	0.48
all1876	0.08	0.34	0.45
all1880	0.38	0.88	0.81
all1880	0.26	0.43	0.45
all1881	-0.55	0.36	0.05
all1881	-0.35	0.03	0
all1882	-0.42	0.22	0.12
all1884	-0.57	0.29	0.03
all1884	-0.69	0.2	0.01
all1886	-1.04	0.43	0.02
all1886	-1.45	0.35	0
all1887	-2.9	0.24	0
all1887	-3.05	0.55	0
all1888	0.31	0.43	0.59
all1888	0.17	0.38	0.36
all1889	0.3	0.24	0.09
all1889	0.83	0.24	0.01
all1893	0.06	0.72	0.97
all1893	-0.22	0.33	0.2
all1895	0.21	0.06	0.01
all1895	-0.07	0.18	0.43
all1897	-2.68	0.24	0
all1897	-2.52	0.1	0
all1902	-0.41	0.24	0.03
all1904	-0.48	0.19	0.02
all1904	-0.12	0.24	0.45
all1908	-1.75	0.44	0
all1908	-1.58	0.48	0.01
all1914	-0.75	0.13	0
all1914	-0.85	0.31	0.02
all1916	0.16	0.53	0.69
all1916	0.81	0.72	0.1
all1919	0.45	0.58	0.4
all1919	0.66	0.74	0.34
all1932	1.37	0.35	0.03
all1939	-1.25	0.33	0
all1939	-0.84	0.18	0
all1940	-0.73	0.2	0.01
all1940	-0.46	0.14	0.01
all1943	0.98	0.1	0
all1943	0.56	0.27	0.02
all1944	-0.18	0.38	0.25
all1944	-0.53	0.13	0
all1947	-0.48	0.25	0.02
all1947	-0.4	0.07	0
all1948	-0.8	0.5	0.05
all1949	-1.16	0.23	0
all1949	-1.22	0.17	0
all1951	-2	0.21	0
all1951	-1.67	0.08	0
all1958	-0.02	0.13	0.39
all1964	-0.3	0.39	0.14
all1964	-0.05	1.08	0.78
all1970	0.2	0.1	0.05
all1970	0.28	0.81	0.86
all1971	0.03	0.27	0.44
all1971	0.42	0.13	0.01
all1972	0.4	0.21	0.04
all1972	0.26	0.02	0
all1974	0.49	0.14	0.01
all1974	0.53	0.2	0.02
all1980	-0.24	0.42	0.35
all1980	-0.25	0.2	0.07
all1981	0.67	0.24	0.01
all1981	0.55	0.2	0.01
all1984	0.53	0.16	0.01
all1985	-0.1	0.21	0.62
all1985	-0.47	0.33	0.09
all1986	-0.36	0.45	0.28
all1986	-0.21	0.3	0.42
all1987	0.88	0.67	0.1
all1987	0.62	0.73	0.09
all1988	0.15	0.2	0.2
all1988	0.23	0.18	0.07
all1989	0.9	0.25	0.01
all1989	0.71	0.27	0.02
all1990	0.7	0.19	0
all1990	0.68	0.1	0
all1991	0.31	0.18	0.03
all1991	0.57	0.24	0.02
all1995	0.48	0.29	0.05
all1995	0.34	0.37	0.18
all1996	0.29	0.37	0.21
all1996	0.25	0.41	0.18
all2000	-0.26	0.1	0.01
all2000	-0.39	0.33	0.06
all2002	0.46	0.22	0.03
all2002	0.12	0.18	0.33
all2003	0.8	0.2	0
all2003	0.51	0.51	0.08
all2004	0.74	0.2	0.01
all2004	0.94	0.17	0
all2005	-0.37	0.09	0
all2005	-0.26	0.27	0.13
all2006	-0.45	0.36	0.05
all2006	-0.68	0.23	0.01
all2007	0.07	0.16	0.71
all2007	-0.02	0.25	0.95
all2008	0.34	0.18	0.03
all2008	-0.67	1.07	0.31
all2011	0.22	0.4	0.72
all2011	-0.23	0.27	0.21
all2012	0.26	0.27	0.28
all2012	0.48	0.23	0.02
all2013	-0.18	0.52	0.37
all2013	-0.26	0.22	0.2
all2017	0.65	0.15	0
all2017	0.73	0.13	0
all2021	-0.4	0.65	0.22
all2021	-0.49	0.17	0.01
all2022	0.63	0.48	0.05
all2023	0.19	0.03	0
all2026	0.15	0.17	0.13
all2027	0.15	0.56	0.32
all2027	0.16	0.26	0.32
all2029	0.92	0.25	0.03
all2029	0.2	0.17	0.16
all2030	0.55	0.06	0
all2031	0.02	0.34	0.9
all2031	0.29	0.5	0.39
all2034	-0.18	0.13	0.04
all2038	-0.33	0.41	0.49
all2039	0.17	0.33	0.88
all2040	-0.54	0.18	0.01
all2040	-0.88	0.24	0.01
all2050	-0.56	0.23	0.02
all2050	-0.5	0.3	0.03
all2053	0.03	0.84	0.87
all2053	-0.66	0.18	0
all2056	1.03	0.61	0.05
all2056	1.11	0.69	0.06
all2058	-0.37	0.35	0.1
all2058	-0.44	0.16	0.01
all2059	0.93	0.3	0.01
all2062	0.21	0.16	0.1
all2062	0.05	0.16	0.64
all2063	-0.13	0.35	0.6
all2063	-0.28	0.06	0
all2065	-0.34	0.49	0.35
all2065	-0.17	0.39	0.62
all2066	0.22	0.32	0.23
all2066	0.53	0.39	0.09
all2067	0.38	0.13	0.01
all2067	0.28	0.08	0.01
all2068	-0.15	0.33	0.7
all2068	0.31	0.05	0
all2069	-1.3	0.28	0
all2069	-0.7	0.34	0.04
all2070	-0.87	0.32	0.02
all2070	-0.99	0.46	0.02
all2072	-1.22	0.12	0
all2072	-1.05	0.38	0.02
all2077	0.26	0.24	0.1
all2077	0.39	0.44	0.11
all2080	-0.9	0.19	0
all2080	-1.06	0.33	0.01
all2085	-0.62	0.38	0.07
all2085	-0.58	0.42	0.08
all2086	-0.96	0.3	0.01
all2086	-0.36	0.2	0.02
all2088	0.73	0.12	0
all2088	0.71	0.54	0.1
all2089	0.88	0.24	0.01
all2089	0.88	0.45	0.03
all2091	-0.15	0.32	0.32
all2091	0.67	0.39	0.11
all2094	0.28	0.35	0.21
all2094	0.1	0.5	0.76
all2095	0.14	0.44	0.6
all2095	0.19	0.12	0.07
all2096	-0.88	0.31	0.01
all2096	-0.79	0.33	0.02
all2097	0.08	0.3	0.68
all2097	0.13	0.18	0.27
all2098	0.47	0.12	0.02
all2098	0.51	0.29	0.03
all2099	0.47	0.59	0.22
all2099	0.52	0.49	0.17
all2102	0.59	0.13	0
all2102	0.54	0.3	0.03
all2103	0.59	0.19	0.01
all2103	1.09	0.24	0
all2105	-0.58	0.51	0.07
all2105	-0.02	0.13	0.38
all2107	0.06	0.11	0.15
all2107	-0.02	0.48	0.9
all2108	-0.35	0.25	0.07
all2108	-0.3	0.43	0.54
all2109	-0.74	0.22	0.01
all2109	-0.58	0.28	0.03
all2110	-0.73	0.13	0
all2110	-0.68	0.22	0.01
all2113	-0.78	0.45	0.04
all2115	0.19	0.21	0.23
all2115	0.81	0.3	0.02
all2116	-2.1	0.19	0
all2116	-1.74	0.5	0.01
all2121	1.41	0.27	0
all2121	0.85	0.76	0.08
all2124	0.35	1.27	0.75
all2124	-0.6	0.44	0.04
all2126	1.08	0.36	0.01
all2127	0.91	0.17	0
all2127	0.93	0.17	0
all2128	0.65	0.12	0
all2128	1.17	0.51	0.02
all2133	0.05	0.73	0.91
all2133	0.01	0.4	0.93
all2134	-0.1	0.21	0.57
all2134	-0.5	0.02	0
all2145	-0.19	0.33	0.45
all2145	-0.13	0.17	0.13
all2146	-0.2	0.32	0.24
all2147	0.51	0.45	0.19
all2147	0.31	0.16	0.02
all2148	0.12	0.18	0.13
all2152	-0.06	0.23	0.59
all2152	0.01	0.34	0.7
all2156	0.3	0.59	0.61
all2156	-0.14	0.06	0.04
all2157	-0.91	0.43	0.07
all2158	0.28	0.46	0.24
all2158	-0.2	0.38	0.4
all2159	-0.31	0.11	0.03
all2159	-0.28	0.37	0.16
all2161	0.74	0.15	0.01
all2161	0.34	0.08	0.02
all2162	0.27	0.24	0.11
all2162	0.02	0.23	0.66
all2163	-0.55	0.63	0.17
all2163	-0.31	0.6	0.25
all2164	-0.77	0.34	0.07
all2164	-0.47	0.21	0.02
all2165	-1.06	0.18	0
all2166	-0.88	0.21	0
all2166	-0.36	0.71	0.29
all2167	0	0.21	0.5
all2167	0.65	0.27	0.08
all2170	-2.26	0.33	0
all2170	-1.36	0.23	0
all2171	-1.8	0.07	0
all2177	-1.2	0.4	0.01
all2180	1.78	0.35	0
all2180	0.81	1.7	0.45
all2183	0.69	0.88	0.3
all2183	0.58	0.77	0.3
all2192	1.3	0.22	0
all2192	1.38	0.2	0
all2193	0.88	0.22	0
all2193	1.12	0.19	0
all2196	0.49	0.11	0
all2196	0.74	0.24	0.01
all2198	1.37	0.3	0
all2198	0.99	0.33	0.01
all2200	0.95	0.26	0.01
all2200	0.82	0.64	0.16
all2216	-1.39	0.52	0.01
all2217	0.52	0.4	0.13
all2217	0.49	0.23	0.02
all2218	0.81	0.35	0.07
all2218	0.61	0.58	0.28
all2219	-0.07	0.52	0.76
all2220	0.64	0.38	0.04
all2221	0.3	0.55	0.21
all2222	0.1	0.4	0.55
all2223	0.05	0.5	0.73
all2223	0	0.6	0.8
all2224	-0.07	0.34	0.43
all2224	-0.24	0.41	0.31
all2225	0.08	0.29	0.94
all2225	0.02	0.47	0.71
all2227	-0.5	0.49	0.13
all2232	0.57	0.35	0.04
all2232	0.56	0.36	0.1
all2237	-0.57	0.49	0.08
all2238	-0.63	0.57	0.12
all2238	-0.89	0.26	0
all2239	0.69	0.14	0
all2239	0.65	0.14	0
all2243	1.15	0.55	0.05
all2244	1.16	0.22	0.01
all2248	0.69	0.08	0
all2249	0.07	0.36	0.88
all2249	0.82	0.27	0.03
all2251	0.67	0.12	0
all2252	-0.7	0.12	0
all2260	-1.35	0.59	0.03
all2260	-0.86	0.13	0
all2262	0.1	0.22	0.51
all2262	-0.03	0.45	0.83
all2263	-0.04	0.22	0.91
all2263	-0.08	0.23	0.87
all2267	0.43	0.07	0
all2267	0.48	0.22	0.02
all2275	0.33	0.19	0.03
all2275	0.29	0.24	0.11
all2277	0.62	0.08	0
all2277	0.63	0.25	0.01
all2281	0.78	0.41	0.03
all2281	0.3	0.74	0.18
all2282	0.62	0.12	0
all2283	-0.25	0.45	0.83
all2283	-0.15	0.75	0.76
all2284	-0.19	0.24	0.39
all2284	-0.35	0.08	0.02
all2285	-0.84	0.5	0.05
all2285	-0.7	0.42	0.15
all2286	-1.21	0.39	0.01
all2286	-1.08	0.31	0.01
all2288	0.31	0.95	0.52
all2291	-1.23	0.27	0.02
all2297	-0.09	0.09	0.11
all2297	0.17	0.33	0.54
all2302	-0.04	0.31	0.54
all2303	-0.93	0.43	0.02
all2303	-0.72	0.3	0.01
all2314	0.41	0.34	0.09
all2314	-0.23	0.19	0.16
all2315	-0.83	0.18	0
all2315	-1.2	0.18	0
all2316	-0.73	0.22	0.01
all2316	-0.84	0.23	0
all2317	-0.15	0.18	0.13
all2317	-0.08	0.26	0.98
all2318	-0.29	0.17	0.05
all2318	-0.31	0.38	0.25
all2319	-0.78	0.23	0.03
all2319	0.01	0.21	0.74
all2320	-0.43	0.63	0.14
all2320	-0.64	0.11	0
all2327	-1.91	0.17	0
all2327	-0.83	0.34	0.01
all2333	-0.15	0.33	0.48
all2333	-0.38	0.4	0.11
all2334	0.4	0.11	0.03
all2334	0.08	0.35	0.71
all2340	-0.03	0.47	0.91
all2340	0.01	0.19	0.91
all2341	-0.26	0.11	0.02
all2341	-0.04	0.13	0.52
all2342	0.58	0.43	0.13
all2342	0.5	0.81	0.32
all2343	0.62	0.39	0.06
all2343	0.6	0.13	0
all2344	0.39	0.5	0.24
all2344	0.22	0.62	0.7
all2347	-0.64	0.28	0.03
all2347	-0.49	0.22	0.02
all2349	-1.88	0.19	0
all2349	-1.65	0.12	0
all2352	1.1	0.49	0.02
all2352	0.74	0.3	0.02
all2356	-1.45	0.08	0
all2356	-0.77	0.35	0.01
all2357	-1.94	0.11	0
all2357	-2.03	0.46	0
all2358	-1.74	0.15	0
all2358	-2	0.22	0
all2364	-0.19	0.35	0.22
all2364	-0.19	0.26	0.24
all2367	0.54	0.25	0.02
all2367	0.91	0.93	0.19
all2368	0.42	0.47	0.23
all2368	0.42	0.3	0.07
all2371	0.77	0.54	0.06
all2371	0.67	0.27	0.01
all2375	-0.46	0.47	0.13
all2375	-0.07	0.18	0.88
all2379	0.08	0.5	0.74
all2379	0.77	0.31	0.02
all2381	0.95	0.12	0.01
all2381	0.67	0.29	0.01
all2382	0.77	0.15	0
all2382	1	0.35	0.01
all2384	0.72	0.16	0
all2384	0.65	0.14	0
all2390	0.89	0.45	0.05
all2390	0.93	0.25	0.01
all2391	-1.01	0.27	0.01
all2391	-0.8	0.32	0.02
all2395	-0.6	0.31	0.04
all2395	-0.6	0.12	0
all2396	0.01	0.37	0.88
all2396	-0.14	0.37	0.32
all2399	0.63	0.3	0.02
all2399	0.73	0.34	0.02
all2402	0.99	0.16	0
all2402	0.65	0.12	0
all2409	-0.75	0.12	0
all2409	-1.12	0.26	0
all2410	-0.82	0.68	0.11
all2410	-0.74	0.32	0.02
all2413	0.22	0.11	0.03
all2413	0.31	0.11	0.01
all2415	1.09	0.22	0
all2415	1.07	0.26	0
all2416	0.34	0.27	0.05
all2419	0.15	0.3	0.55
all2419	0.07	0.79	0.73
all2421	0.58	0.07	0
all2421	0.45	0.11	0
all2422	0.05	0.39	0.76
all2422	0.34	0.24	0.08
all2423	0.9	0.3	0.01
all2423	0.76	0.15	0.02
all2424	0.13	0.35	0.74
all2424	0.3	0.88	0.94
all2425	0.07	0.17	0.22
all2425	-0.33	0.29	0.23
all2430	0.35	0.39	0.3
all2430	0.11	0.26	0.33
all2436	0.31	0.26	0.1
all2436	0.14	0.26	0.17
all2438	0.83	0.32	0.01
all2438	0.7	0.14	0
all2439	0.01	0.34	0.42
all2439	0.38	0.19	0.09
all2441	0.09	0.29	0.56
all2441	0.14	0.2	0.28
all2442	0.4	0.23	0.03
all2442	0.41	0.18	0.02
all2443	0.13	0.02	0.01
all2444	-0.38	0.2	0.08
all2444	-0.12	0.29	0.94
all2452	-0.27	0.31	0.14
all2452	0.81	0.3	0.01
all2453	-0.13	0.26	0.31
all2453	-1.04	0.42	0.02
all2456	0.63	0.2	0.01
all2457	0.77	0.12	0
all2457	0.91	0.32	0.01
all2459	0.34	0.35	0.13
all2460	-0.06	0.11	0.74
all2461	0.12	0.13	0.17
all2461	0.05	0.19	0.54
all2466	0.24	0.46	0.43
all2470	-0.53	0.43	0.15
all2470	-0.41	0.25	0.03
all2473	0.48	0.27	0.04
all2473	0.2	0.51	0.55
all2477	0.21	0.23	0.15
all2477	-0.11	0.32	0.72
all2480	-0.38	0.43	0.28
all2487	-0.87	0.12	0
all2487	-0.75	0.23	0.01
all2491	0.7	0.16	0
all2491	0.51	0.28	0.03
all2497	-0.85	0.23	0
all2497	-0.88	0.22	0
all2498	-0.64	0.25	0.01
all2498	-0.51	0.04	0
all2500	0.62	0.16	0
all2500	0.76	0.35	0.02
all2501	-0.89	0.29	0.01
all2501	-0.53	0.18	0.01
all2506	-0.14	0.16	0.2
all2507	-0.65	0.17	0.01
all2507	-0.68	0.16	0
all2508	0.34	0.26	0.07
all2508	0.55	0.17	0.01
all2509	-0.05	0.58	0.65
all2509	0.23	0.59	0.48
all2511	1.44	0.16	0
all2511	1.57	0.16	0
all2528	0.48	0.29	0.06
all2528	0.68	0.17	0
all2529	0.27	0.51	0.98
all2531	0.49	0.26	0.05
all2531	0.85	0.27	0.02
all2533	-0.22	0.15	0.07
all2533	0.2	0.05	0
all2544	0.19	0.25	0.28
all2544	0.18	0.24	0.2
all2545	-0.47	0.26	0.04
all2545	0.31	0.28	0.09
all2546	0.05	0.12	0.47
all2546	0.08	0.52	0.77
all2547	0.05	0.08	0.57
all2547	0.07	0.12	0.43
all2548	0.64	0.46	0.07
all2548	0.45	0.3	0.06
all2549	0.41	0.61	0.35
all2549	0.3	0.65	0.43
all2550	0.32	0.29	0.13
all2550	0.1	0.38	0.4
all2556	1.49	0.2	0
all2556	1.41	0.2	0
all2561	0.26	0.1	0.01
all2561	0.18	0.22	0.17
all2563	0.5	0.1	0
all2563	0.33	0.17	0.02
all2564	-0.73	0.22	0.01
all2564	-0.7	0.15	0
all2567	-0.85	0.68	0.07
all2567	-1.1	1.46	0.2
all2568	0.33	0.15	0.02
all2568	0.61	0.41	0.04
all2571	0.06	1.07	0.87
all2573	1.09	0.17	0
all2573	1.16	0.34	0.01
all2584	-0.49	0.17	0.01
all2584	-0.39	0.07	0
all2585	-0.74	0.19	0
all2585	-0.22	0.22	0.15
all2586	-1.04	0.27	0.01
all2586	-1.08	0.18	0
all2598	-0.15	0.39	0.65
all2598	0.09	0.57	0.64
all2608	0.41	0.72	0.56
all2608	0.22	0.73	0.82
all2609	0.24	0.38	0.69
all2610	0.56	0.7	0.23
all2611	1.35	0.3	0
all2611	1.29	0.34	0
all2612	0.46	0.13	0
all2613	-0.05	0.3	0.99
all2613	0.11	1.1	0.4
all2617	0.1	0.47	0.92
all2617	-0.15	0.18	0.2
all2618	0.18	0.49	0.4
all2619	0.56	0.6	0.2
all2620	-0.01	0.7	0.99
all2620	0.72	0.44	0.19
all2621	-0.28	0.3	0.08
all2622	-0.3	0.43	0.43
all2623	-0.97	0.35	0.01
all2623	-0.92	0.16	0.01
all2624	0.83	1.56	0.68
all2624	0.38	0.61	0.32
all2631	-0.41	0.32	0.06
all2631	-0.38	0.34	0.08
all2633	0.28	0.18	0.06
all2633	0.39	0.11	0.01
all2636	-0.05	0.31	0.75
all2638	0.66	0.34	0.02
all2640	0.85	0.49	0.06
all2640	1.09	0.51	0.09
all2641	0.43	0.62	0.25
all2641	-0.26	0.48	0.19
all2644	0.42	0.24	0.05
all2646	0.35	0.47	0.28
all2653	-0.85	0.25	0
all2653	-0.03	0.87	0.66
all2654	-0.24	0.39	0.44
all2654	-0.32	0.21	0.05
all2655	1.18	0.65	0.07
all2661	-0.43	0.29	0.03
all2664	-1.04	0.12	0
all2681	-1.22	0.47	0.02
all2681	-0.63	0.56	0.1
all2684	0.4	0.19	0.03
all2684	0.32	0.27	0.08
all2685	0.07	0.39	0.35
all2685	0.42	0.17	0.01
all2687	-0.14	0.59	0.67
all2687	-0.05	0.28	0.33
all2688	-0.1	0.47	1
all2692	0.28	0.44	0.34
all2692	-0.11	0.24	0.46
all2693	-0.51	0.04	0
all2693	-0.25	0.52	0.37
all2700	0.94	0.67	0.09
all2700	1.44	0.21	0
all2701	0.42	0.56	0.15
all2701	0.45	0.18	0.02
all2702	0.84	0.37	0.03
all2702	0.16	0.2	0.16
all2703	1.18	0.46	0.02
all2703	1.15	0.08	0
all2704	0.58	0.45	0.1
all2705	0.54	0.44	0.14
all2705	0.56	0.18	0.01
all2706	-0.28	0.21	0.08
all2706	-0.36	0.24	0.09
all2707	-0.11	0.68	0.63
all2707	-0.3	0.48	0.16
all2715	0.48	0.26	0.04
all2716	0.68	0.05	0
all2716	0.65	0.48	0.07
all2720	-0.17	0.36	0.53
all2721	-1.12	0.21	0
all2724	2.24	0.16	0
all2724	2.55	0.31	0
all2736	0.26	0.37	0.28
all2736	0.18	0.45	0.34
all2740	-1.83	0.27	0
all2740	-2.07	0.42	0
all2747	-0.09	0.54	0.59
all2748	-1.06	0.13	0
all2748	-1.19	0.38	0.01
all2750	0.07	0.39	0.88
all2750	0.35	0.32	0.12
all2754	-1.22	0.34	0.01
all2754	-1.18	0.13	0
all2756	0.59	0.5	0.32
all2756	0.33	0.48	0.23
all2760	0.62	0.32	0.03
all2760	0.68	0.53	0.1
all2761	0.26	0.29	0.18
all2761	0.58	0.59	0.22
all2767	0.25	0.25	0.17
all2767	0.12	0.31	0.8
all2770	0.31	0.34	0.3
all2770	0.21	0.21	0.25
all2772	0.01	0.4	0.66
all2772	-0.1	0.4	0.95
all2776	0.34	0.31	0.15
all2777	0.98	0.93	0.13
all2777	0.87	0.13	0
all2778	0.18	0.26	0.33
all2778	-0.28	0.62	0.52
all2788	-0.27	0.31	0.31
all2788	-0.28	0.19	0.04
all2789	-0.03	0.38	0.96
all2789	-0.24	0.23	0.1
all2793	0.16	0.51	0.47
all2798	-0.75	0.42	0.16
all2804	1.18	0.88	0.06
all2806	-1.21	0.19	0
all2806	-0.02	0.26	0.38
all2808	-0.38	0.27	0.06
all2808	-0.44	0.3	0.04
all2810	-0.34	0.32	0.23
all2810	0.09	0.21	0.5
all2813	-0.42	0.21	0.02
all2813	-0.09	0.29	0.29
all2821	0.01	0.25	0.7
all2842	-0.2	0.48	0.55
all2842	-0.25	0.52	0.6
all2845	0.24	0.11	0.03
all2845	0.75	0.2	0.01
all2846	0.63	0.13	0
all2846	0.69	0.05	0
all2847	0.88	0.27	0.01
all2847	0.37	0.26	0.03
all2849	-0.01	0.33	0.93
all2849	0.09	0.26	0.57
all2852	-1.12	0.5	0.02
all2852	-0.7	0.36	0.02
all2868	0.98	0.26	0
all2868	0.55	0.15	0
all2869	0.03	0.39	0.77
all2869	0.59	0.09	0
[truncated: 8,066 more rows]

## Sheet: Table S4.c
Gene ID	Median	SD deviation	T-test
all0002	-0.714	0.566	0.010457
all0002	-0.513	0.122	0.000006
all0004	-0.714	0.470	0.004028
all0004	-0.803	0.597	0.010179
all0005	-0.809	0.194	0.000006
all0005	-1.020	0.264	0.000016
all0006	-1.164	0.288	0.000009
all0006	-1.122	0.118	0.000000
all0007	-1.309	0.470	0.000120
all0007	-1.289	0.368	0.000027
all0008	-1.145	0.429	0.000210
all0008	-1.102	0.141	0.000000
all0010	-0.983	0.570	0.001539
all0010	-0.908	0.379	0.000341
all0011	-0.820	0.676	0.012935
all0011	-0.945	0.466	0.000600
all0012	-1.363	0.413	0.000025
all0012	-1.447	0.360	0.000011
all0015	0.831	0.185	0.000006
all0015	1.006	0.256	0.000013
all0016	0.856	0.354	0.000488
all0016	0.638	0.663	0.019017
all0017	-0.568	0.099	0.078344
all0025	-0.165	0.209	0.013965
all0025	-0.433	0.202	0.001410
all0028	2.409	0.159	0.000000
all0028	2.359	0.447	0.000001
all0032	-1.389	0.170	0.000000
all0032	-0.497	0.289	0.000804
all0036	-0.822	0.230	0.000022
all0036	-0.701	0.257	0.000136
all0037	1.257	0.409	0.000028
all0037	1.045	0.268	0.000008
all0040	-0.360	0.215	0.001447
all0040	-0.337	0.221	0.010649
all0041	-0.106	0.273	0.208767
all0041	-0.130	0.385	0.331561
all0042	-0.299	0.122	0.000249
all0042	-0.414	0.249	0.003477
all0047	-0.272	0.407	0.039983
all0047	-0.428	0.583	0.087555
all0048	-0.997	0.171	0.000001
all0048	-1.155	0.154	0.000000
all0049	0.671	0.170	0.000023
all0049	0.422	0.503	0.049594
all0050	0.284	0.216	0.021632
all0050	0.167	0.294	0.090351
all0059	-0.055	<invalid>	1.000000
all0059	-0.016	0.186	0.607516
all0061	0.338	<invalid>	1.000000
all0061	0.242	0.130	0.231457
all0065	-0.287	0.402	0.059781
all0065	-0.304	0.169	0.001562
all0066	-0.633	0.278	0.000542
all0066	-0.418	0.384	0.009209
all0067	-0.533	0.187	0.000152
all0067	-0.391	0.203	0.002419
all0070	0.355	0.402	0.028775
all0070	0.615	0.529	0.020250
all0071	0.431	0.275	0.026920
all0071	0.223	0.261	0.026949
all0082	-0.086	0.346	0.431379
all0082	0.081	0.457	0.652808
all0085	-0.656	0.260	0.000183
all0085	-0.535	0.187	0.000125
all0086	-0.384	0.155	0.000389
all0086	-0.490	0.296	0.004289
all0087	-0.412	0.096	0.000005
all0087	-0.573	0.131	0.000004
all0089	-0.088	0.183	0.421419
all0089	-0.579	0.465	0.007307
all0107	-1.390	1.124	0.010309
all0107	-1.529	0.359	0.000004
all0109	-1.365	0.421	0.000029
all0109	-1.132	0.905	0.028049
all0111	-0.141	0.227	0.184121
all0111	-0.156	0.109	0.003660
all0112	-0.154	0.227	0.106485
all0112	-0.321	0.209	0.017551
all0118	-0.069	0.195	0.259345
all0118	0.098	0.518	0.852712
all0119	-0.512	0.198	0.000145
all0119	-0.456	0.289	0.001726
all0120	-0.594	0.091	0.000000
all0120	-0.449	0.348	0.006800
all0121	-0.683	0.205	0.000062
all0121	-0.601	0.196	0.000132
all0122	0.011	0.156	0.512726
all0122	-0.095	0.653	0.690653
all0123	0.218	0.206	0.014316
all0123	0.100	0.403	0.318171
all0126	-1.768	0.256	0.000000
all0126	-1.375	0.095	0.000000
all0127	-0.333	0.323	0.022133
all0127	-0.210	0.300	0.127827
all0129	-0.427	0.229	0.002881
all0129	-0.463	0.430	0.017137
all0131	-0.084	0.270	0.682954
all0133	0.901	0.186	0.000002
all0133	0.857	0.187	0.000002
all0134	0.537	0.220	0.000342
all0134	0.719	0.660	0.037427
all0135	0.187	0.112	0.000672
all0135	0.201	0.163	0.093788
all0136	-0.175	0.745	0.423439
all0136	-0.151	0.185	0.043439
all0138	-0.349	0.097	0.000023
all0138	-0.359	0.575	0.104315
all0139	0.397	0.347	0.013615
all0139	0.397	0.171	0.000143
all0143	-0.056	0.166	0.292212
all0143	0.098	0.105	0.024155
all0144	0.502	0.542	0.037576
all0144	0.437	0.276	0.004533
all0147	0.293	0.191	0.002383
all0147	0.112	0.086	0.005706
all0152	-1.100	0.173	0.000001
all0152	-0.906	0.399	0.000270
all0154	-0.755	0.289	0.000200
all0154	-0.740	0.160	0.000003
all0155	-0.835	0.238	0.000013
all0155	-1.710	0.432	0.000012
all0156	-1.474	0.200	0.000000
all0156	-1.383	0.287	0.000003
all0157	-0.988	0.259	0.000010
all0157	-1.404	0.599	0.000382
all0158	-0.784	0.235	0.000012
all0158	-0.781	0.253	0.000107
all0160	-0.303	0.303	0.192912
all0160	-0.224	0.135	0.001281
all0161	-0.489	0.224	0.000340
all0161	-0.653	0.153	0.000004
all0164	2.675	1.249	0.000570
all0164	2.779	0.773	0.000020
all0166	0.097	0.589	0.462605
all0166	0.192	<invalid>	1.000000
all0167	0.392	0.389	0.052299
all0167	0.388	0.539	0.231633
all0168	1.162	0.208	0.000001
all0168	1.631	0.712	0.000177
all0170	0.005	0.486	0.598260
all0170	-0.117	0.151	0.331217
all0172	0.884	0.220	0.000007
all0172	0.792	0.392	0.000787
all0173	0.826	0.315	0.000135
all0173	0.854	0.344	0.000152
all0174	-1.093	0.343	0.000050
all0174	-0.756	0.251	0.000082
all0177	-0.082	0.319	0.889304
all0177	-0.443	0.453	0.026746
all0178	-0.357	0.149	0.000097
all0178	-0.344	0.211	0.003149
all0182	0.656	0.339	0.000803
all0182	0.755	0.613	0.014356
all0184	0.291	0.449	0.173108
all0184	0.338	0.628	0.147935
all0185	-0.662	0.431	0.006085
all0185	-0.321	0.465	0.017784
all0186	0.274	0.255	0.017500
all0186	0.202	0.335	0.180084
all0187	0.240	0.460	0.149854
all0187	-0.118	0.565	0.937320
all0193	0.025	0.250	0.763258
all0195	0.368	0.215	0.002768
all0195	0.031	0.231	0.947793
all0197	-0.339	0.272	0.064637
all0197	-0.098	0.239	0.987447
all0200	-0.271	0.292	0.083627
all0200	-0.162	0.744	0.541198
all0207	0.003	0.070	0.965393
all0207	-0.355	0.365	0.350320
all0209	0.087	0.317	0.986483
all0209	0.211	0.280	0.146470
all0210	0.278	0.253	0.024683
all0210	0.276	0.550	0.252147
all0211	-0.126	0.257	0.180292
all0211	-0.004	0.237	0.542008
all0215	-0.531	0.450	0.091553
all0215	-0.157	0.376	0.129113
all0216	-0.221	0.282	0.078899
all0216	-0.229	0.186	0.013614
all0217	0.104	0.411	0.285643
all0217	0.241	0.574	0.287832
all0218	0.459	0.391	0.011066
all0218	0.290	0.425	0.067248
all0219	0.194	0.292	0.100638
all0219	0.207	0.246	0.083081
all0220	-0.107	0.296	0.110478
all0220	-0.237	0.187	0.002871
all0231	-0.184	0.302	0.058658
all0231	-0.334	0.356	0.048625
all0232	0.198	0.114	0.001017
all0232	0.127	0.347	0.581528
all0233	-0.392	0.152	0.000256
all0233	-0.227	0.184	0.008014
all0244	0.978	0.368	0.000223
all0244	0.742	0.209	0.000027
all0245	0.081	0.182	0.362878
all0245	0.495	0.327	0.008398
all0250	0.356	0.353	0.107971
all0250	0.391	0.254	0.005730
all0251	1.947	0.165	0.000000
all0251	2.273	0.352	0.000000
all0253	4.060	0.529	0.000000
all0253	3.941	0.201	0.000000
all0254	0.301	0.146	0.053637
all0254	0.578	0.576	0.264240
all0258	-0.085	0.266	0.169372
all0258	-0.304	0.441	0.070307
all0259	-1.648	0.250	0.000000
all0259	-1.496	0.124	0.000000
all0261	0.217	<invalid>	1.000000
all0262	0.539	0.299	0.001688
all0262	0.327	0.238	0.007844
all0263	-0.322	0.482	0.121165
all0263	-0.276	0.231	0.032283
all0265	0.283	0.164	0.001730
all0265	0.363	0.484	0.055208
all0266	0.131	0.228	0.169395
all0266	0.181	0.156	0.074659
all0268	-0.765	0.157	0.000003
all0268	-0.792	0.301	0.000226
all0269	-1.027	0.840	0.018650
all0269	-0.866	0.184	0.000003
all0270	-0.284	0.200	0.003169
all0270	-0.381	0.818	0.221196
all0271	0.448	0.363	0.008397
all0271	-0.976	0.276	0.000025
all0273	0.197	0.387	0.355246
all0273	0.136	0.319	0.099972
all0274	0.061	0.187	0.724460
all0274	0.302	<invalid>	1.000000
all0275	0.122	<invalid>	1.000000
all0278	-0.241	0.672	0.259792
all0278	-0.161	0.226	0.057744
all0282	-0.437	0.488	0.039998
all0282	-0.002	0.207	0.628944
all0283	-0.020	0.639	0.424727
all0283	-0.266	0.330	0.428311
all0284	-0.254	0.281	0.017476
all0284	-0.355	0.346	0.076959
all0287	-0.428	0.476	0.069175
all0291	-1.462	0.291	0.000002
all0291	-1.528	0.268	0.000001
all0292	-0.360	0.430	0.107505
all0292	-0.174	0.297	0.098326
all0293	-1.189	0.436	0.000227
all0293	-1.076	0.165	0.000000
all0298	-0.579	0.147	0.000007
all0298	-0.470	0.229	0.000546
all0306	0.121	0.119	0.007463
all0306	0.288	0.354	0.106445
all0307	0.011	0.136	0.583712
all0307	0.110	0.211	0.033923
all0311	0.551	0.566	0.029305
all0311	0.665	0.128	0.000001
all0314	0.088	0.361	0.256400
all0314	0.367	0.330	0.014067
all0315	0.264	0.433	0.166825
all0315	0.398	0.510	0.093779
all0316	-0.725	0.239	0.000026
all0316	-0.761	0.387	0.000831
all0320	-1.108	0.440	0.000495
all0320	-1.351	0.222	0.000001
all0321	-1.370	0.313	0.000007
all0321	-1.021	0.254	0.000009
all0322	-1.866	0.210	0.000000
all0322	-1.907	0.344	0.000001
all0323	0.030	<invalid>	1.000000
all0324	-0.021	<invalid>	1.000000
all0324	0.244	0.300	0.058827
all0325	0.354	0.172	0.070386
all0325	0.400	0.493	0.029973
all0326	0.167	<invalid>	1.000000
all0327	-0.035	0.161	0.811047
all0327	-0.580	<invalid>	1.000000
all0328	-0.702	0.152	0.000005
all0328	-1.157	0.485	0.000348
all0329	-0.870	0.152	0.000001
all0329	-0.772	0.582	0.009636
all0330	0.077	0.193	0.314285
all0330	-0.056	0.197	0.303220
all0332	0.543	0.206	0.000267
all0332	0.603	0.472	0.035963
all0333	0.406	0.585	0.043068
all0333	0.570	0.357	0.002006
all0334	0.543	0.668	0.052892
all0334	0.600	0.193	0.000124
all0337	-0.134	0.370	0.604427
all0337	0.035	0.165	0.202018
all0341	-0.057	0.425	0.433056
all0342	-0.181	<invalid>	1.000000
all0342	-0.102	0.541	0.884516
all0343	-0.097	<invalid>	1.000000
all0343	-0.103	0.440	0.428013
all0345	-0.147	0.361	0.308848
all0345	0.449	0.292	0.124335
all0349	0.107	0.238	0.292622
all0349	0.081	0.218	0.201726
all0350	-0.113	0.303	0.596946
all0351	-0.331	0.203	0.260819
all0351	-0.406	0.468	0.036686
all0352	-0.400	0.522	0.041229
all0352	-0.633	0.364	0.001767
all0355	0.654	0.168	0.000013
all0355	0.817	0.187	0.000008
all0360	-0.112	0.089	0.051122
all0360	0.366	0.208	0.001251
all0361	0.064	0.130	0.199937
all0362	0.425	0.239	0.000513
all0362	0.724	0.217	0.000198
all0363	0.456	0.196	0.000452
all0363	0.666	0.187	0.000029
all0364	-0.176	0.187	0.011548
all0371	-0.479	0.505	0.079865
all0371	-0.191	0.241	0.022702
all0372	-0.311	0.194	0.003856
all0372	-0.208	0.303	0.150224
all0373	-0.369	0.319	0.016803
all0373	-0.257	0.208	0.055684
all0374	-0.302	0.433	0.504331
all0374	-0.723	0.292	0.001709
all0375	-0.428	0.310	0.004476
all0375	-0.456	0.125	0.000021
all0376	-0.490	0.291	0.002597
all0376	-0.391	0.124	0.000131
all0378	-0.559	<invalid>	1.000000
all0378	-0.476	0.261	0.001146
all0380	0.077	0.340	0.346928
all0380	0.082	0.326	0.783425
all0384	0.073	0.103	0.369491
all0384	0.192	0.141	0.024867
all0385	-0.335	0.278	0.014319
all0385	-0.329	0.084	0.000057
all0387	0.600	0.243	0.000851
all0387	0.472	0.125	0.117720
all0388	0.654	0.217	0.003168
all0388	1.196	0.584	0.000902
all0389	1.575	0.296	0.000001
all0389	2.043	0.462	0.000004
all0390	2.550	0.567	0.000004
all0390	1.642	0.267	0.000001
all0391	2.188	0.426	0.000002
all0391	2.077	0.550	0.000014
all0392	2.883	0.256	0.000000
all0392	3.108	0.415	0.000000
all0393	2.335	0.312	0.000000
all0393	1.858	0.288	0.000003
all0394	0.535	0.452	0.012341
all0394	1.947	0.249	0.000000
all0395	1.716	0.119	0.000000
all0395	2.358	0.455	0.000002
all0396	3.984	0.582	0.000000
all0396	4.239	0.322	0.000000
all0398	0.051	0.481	0.403094
all0398	0.106	0.404	0.449709
all0400	-0.143	0.286	0.141862
all0400	-0.131	0.228	0.114106
all0403	0.694	0.220	0.000050
all0403	0.817	0.420	0.001242
all0404	0.650	0.154	0.000008
all0404	0.726	0.085	0.000000
all0405	-0.899	0.235	0.000017
all0405	-0.968	0.209	0.000003
all0406	0.152	<invalid>	1.000000
all0407	0.547	0.276	0.001350
all0407	0.586	0.257	0.000538
all0408	-0.320	0.132	0.000380
all0409	0.047	0.223	0.577495
all0410	0.269	0.072	0.119655
all0410	0.150	0.117	0.140182
all0411	0.059	0.383	0.778224
all0411	0.214	0.221	0.065911
all0412	-0.123	0.265	0.870079
all0412	0.061	0.350	0.836346
all0413	-0.245	<invalid>	1.000000
all0413	-0.207	0.467	0.174837
all0414	0.057	0.496	0.896799
all0415	-0.254	0.265	0.060121
all0416	-0.440	<invalid>	1.000000
all0417	-0.234	0.157	0.282006
all0418	-0.257	<invalid>	1.000000
all0418	-0.091	0.498	0.780307
all0420	-0.140	0.323	0.997719
all0422	0.013	0.395	0.831313
all0422	0.215	<invalid>	1.000000
all0423	0.628	<invalid>	1.000000
all0423	0.022	0.315	0.606339
all0424	-0.008	<invalid>	1.000000
all0426	0.105	<invalid>	1.000000
all0426	0.627	<invalid>	1.000000
all0427	0.275	0.325	0.041103
all0427	0.254	0.362	0.123085
all0432	-0.845	<invalid>	1.000000
all0435	0.341	<invalid>	1.000000
all0435	-0.416	0.446	0.412752
all0437	-0.402	0.376	0.014091
all0437	-0.049	0.660	0.550195
all0438	0.360	0.129	0.000211
all0438	0.352	0.296	0.016077
all0439	1.214	0.472	0.000195
all0439	0.997	0.062	0.000000
all0441	-0.666	0.318	0.000632
all0441	-0.449	0.336	0.005738
all0443	-1.090	0.154	0.000000
all0443	-0.951	0.230	0.000007
all0450	1.205	0.488	0.000161
all0450	1.346	0.292	0.000005
all0453	-0.033	0.200	0.854122
all0453	0.053	0.537	0.619416
all0454	-0.211	0.257	0.141322
all0454	0.196	0.111	0.019854
all0455	-0.748	0.510	0.003443
all0455	-0.220	<invalid>	1.000000
all0456	-0.387	0.329	0.006002
all0456	-0.410	0.276	0.001427
all0457	1.185	0.556	0.000816
all0457	0.838	0.585	0.018506
all0458	1.966	0.650	0.000064
all0458	1.875	0.603	0.000054
all0459	0.681	0.415	0.001807
all0459	0.692	0.717	0.040160
all0462	-0.057	0.270	0.389289
all0462	-0.169	<invalid>	1.000000
all0463	-0.646	0.255	0.000095
all0463	-0.394	0.229	0.001780
all0464	-0.701	0.125	0.000001
all0464	-0.691	0.081	0.000000
all0465	-0.588	0.219	0.000113
all0465	-0.481	0.638	0.038366
all0466	-0.723	0.230	0.000037
all0466	-0.816	0.429	0.000674
all0467	-0.751	0.225	0.006408
all0467	-0.304	0.226	0.193948
all0468	-0.867	0.212	0.000007
all0468	-0.830	0.285	0.000072
all0469	-0.774	0.389	0.001046
all0469	-0.707	0.301	0.000590
all0470	-0.693	0.494	0.005606
all0470	-0.716	0.149	0.000003
all0471	-0.554	0.787	0.100978
all0471	-0.462	0.276	0.001114
all0473	0.159	0.522	0.315431
all0473	0.479	0.397	0.019625
all0475	-0.320	0.184	0.116153
all0475	-0.572	0.176	0.000154
all0476	-1.155	0.182	0.000001
all0476	-0.754	0.588	0.007769
all0478	0.096	0.188	0.036240
all0478	0.150	0.283	0.320480
all0479	0.850	0.263	0.000042
all0479	0.783	0.530	0.004155
all0481	0.296	0.125	0.000222
all0481	0.172	0.176	0.011041
all0492	-0.302	0.408	0.084390
all0492	-0.049	0.156	0.352986
all0493	-0.267	0.117	0.000241
all0493	-0.223	0.324	0.164265
all0495	-0.069	0.175	0.260099
all0495	0.123	0.625	0.632432
all0496	0.239	0.429	0.131387
all0496	0.618	0.372	0.005833
all0497	-0.063	0.324	0.643448
all0497	-0.149	0.781	0.787380
all0498	0.886	0.811	0.025261
all0498	0.729	0.628	0.011422
all0513	-0.973	0.483	0.000832
all0513	-1.159	0.513	0.000362
all0521	-0.830	0.281	0.000107
all0521	-0.892	0.091	0.000000
all0538	-0.961	0.452	0.000511
all0538	-0.671	0.230	0.000059
all0539	-0.195	0.223	0.088468
all0539	-0.368	0.315	0.020991
all0542	-0.064	0.217	0.235395
all0542	-0.163	0.233	0.168613
all0544	0.059	0.312	0.539106
all0544	0.123	0.181	0.141684
all0562	0.136	0.240	0.162971
all0562	0.091	0.381	0.793682
all0565	0.078	0.745	0.856721
all0565	-0.112	0.361	0.217580
all0567	-0.881	0.468	0.000961
all0567	-0.946	0.369	0.000128
all0569	-0.175	0.157	0.024360
all0569	-0.143	0.190	0.209927
all0571	0.807	0.439	0.001136
all0571	0.690	0.255	0.000157
all0574	-0.605	0.076	0.000000
all0574	-0.336	0.294	0.020730
all0575	-0.065	0.102	0.038492
all0575	-0.169	0.140	0.078211
all0578	0.260	0.199	0.013149
all0578	0.177	0.381	0.289506
all0579	0.129	0.293	0.282469
all0579	0.097	0.123	0.345316
all0580	-0.604	0.342	0.001531
all0580	-0.495	0.330	0.004019
all0589	1.381	0.233	0.000001
all0589	1.121	0.262	0.000005
all0591	1.364	0.178	0.000000
all0591	1.379	0.321	0.000009
all0592	0.874	0.607	0.007159
all0592	0.818	0.175	0.000005
all0594	0.566	0.198	0.000113
all0594	0.548	0.130	0.000006
all0596	3.813	0.913	0.000007
all0596	3.882	0.374	0.000000
all0601	-0.411	0.134	0.000090
all0601	-0.078	0.290	0.257398
all0602	-0.108	0.241	0.160788
all0602	-0.313	0.250	0.048241
all0603	-0.117	0.190	0.098942
all0603	-0.227	0.435	0.204712
all0604	-0.186	0.394	0.185165
all0604	-0.227	0.485	0.321741
all0605	0.096	0.514	0.630573
all0605	-0.095	0.237	0.716514
all0606	-0.526	0.478	0.018045
all0606	-0.227	0.085	0.000171
all0615	-0.005	0.233	0.956699
all0615	0.050	0.314	0.855303
all0619	1.837	0.299	0.000000
all0619	1.650	0.245	0.000000
all0620	1.632	0.338	0.000003
all0620	0.924	0.300	0.143632
all0621	1.148	0.313	0.000017
all0621	0.841	0.108	0.005378
all0623	0.219	0.245	0.030678
all0623	0.121	0.172	0.057484
all0624	0.212	0.167	0.003868
all0624	0.384	0.668	0.146298
all0625	-0.173	0.507	0.146053
all0625	-0.323	0.293	0.055238
all0626	-1.018	0.110	0.000000
all0626	-1.291	0.381	0.000040
all0630	-0.371	0.346	0.022164
all0630	-0.407	0.244	0.002781
all0631	-0.167	0.035	0.002610
all0631	-0.271	0.329	0.128131
all0632	0.200	0.453	0.467510
all0634	-0.735	0.226	0.000123
all0634	-0.939	0.425	0.000516
all0635	-3.921	0.241	0.000000
all0635	-2.655	0.252	0.000000
all0637	-0.104	0.161	0.526648
all0638	0.359	0.288	0.027005
all0640	-0.083	0.178	0.396136
all0640	-0.358	0.319	0.366573
all0641	-0.433	0.837	0.078210
all0641	-0.279	0.446	0.027070
all0646	0.035	0.223	0.742171
all0646	-0.084	0.345	0.499229
all0648	-0.491	0.249	0.000800
all0648	-0.548	0.373	0.005500
all0650	-1.509	0.178	0.000000
all0650	-1.493	0.300	0.000002
all0659	-0.145	0.351	0.207141
all0659	-0.212	0.270	0.115564
all0661	0.265	0.210	0.012296
all0661	0.210	0.103	0.001184
all0664	-0.163	0.319	0.099695
all0664	-0.179	0.261	0.104540
all0665	-0.414	0.468	0.040378
all0665	-0.454	0.278	0.001739
all0666	0.099	0.114	0.086989
all0666	-0.271	<invalid>	1.000000
all0667	-0.028	<invalid>	1.000000
all0667	-0.423	0.306	0.006493
all0675	0.012	0.311	0.959703
all0675	-0.240	0.268	0.089521
all0684	-0.009	0.255	0.813126
all0684	0.107	0.261	0.225417
all0686	0.277	0.434	0.257532
all0686	-0.064	0.163	0.263491
all0687	-0.005	0.283	0.594886
all0687	0.237	0.133	0.053344
all0688	-0.162	0.272	0.195765
all0688	-0.136	0.330	0.664699
all0703	-0.389	0.370	0.037886
all0703	-0.445	0.182	0.000159
all0706	-0.634	0.301	0.002733
all0706	0.087	0.361	0.768605
all0707	0.081	0.349	0.752777
all0707	-0.226	0.381	0.995636
all0708	-0.151	0.357	0.229304
all0708	-0.159	0.175	0.012611
all0711	0.249	0.107	0.000555
all0711	0.397	0.375	0.018551
all0712	0.598	0.283	0.000427
all0712	0.456	0.208	0.000373
all0713	0.778	0.285	0.000125
all0713	0.623	0.593	0.022615
all0714	0.804	0.233	0.000027
all0714	0.926	0.238	0.000013
all0721	2.229	0.178	0.000000
all0721	2.526	0.275	0.000000
all0723	0.447	0.104	0.000007
all0723	0.385	0.157	0.000284
all0726	0.345	0.122	0.056708
all0726	0.438	0.420	0.351753
all0727	0.617	0.337	0.001239
all0727	0.513	0.133	0.000011
all0729	0.271	0.108	0.000175
all0729	0.302	0.192	0.181007
all0732	0.170	0.164	0.027351
all0732	0.249	0.349	0.112548
all0736	6.708	0.620	0.000000
all0736	6.091	0.374	0.000000
all0737	6.704	0.079	0.000000
all0737	6.806	0.300	0.000000
all0743	0.200	0.190	0.076099
all0743	0.265	0.210	0.014759
all0745	0.668	0.279	0.000308
all0745	0.585	0.165	0.000013
all0746	0.730	0.137	0.000001
all0746	0.897	0.077	0.000000
all0747	0.792	0.179	0.000004
all0747	0.797	0.421	0.001112
all0748	0.127	0.515	0.576711
all0748	0.254	0.762	0.406924
all0753	1.088	0.572	0.001368
all0753	0.931	0.180	0.000001
all0754	1.286	0.847	0.003540
all0754	1.224	0.298	0.000009
all0759	-0.418	0.322	0.006497
all0759	-0.386	0.317	0.008404
all0767	-1.671	0.274	0.000001
all0767	-1.099	0.177	0.000000
all0768	-2.194	0.131	0.000000
all0768	-1.964	0.160	0.000000
all0769	-0.020	0.336	0.870678
all0769	0.347	0.098	0.000026
all0770	-0.888	0.552	0.004843
all0770	-0.834	0.150	0.000002
all0771	0.279	0.284	0.046804
all0771	0.332	0.454	0.100021
all0772	0.564	0.267	0.001535
all0772	0.315	0.204	0.001248
all0775	-1.278	0.150	0.000000
all0775	-1.201	0.217	0.000001
all0777	0.022	0.236	0.735545
all0777	-0.094	0.171	0.405887
all0778	-0.457	0.249	0.001774
all0778	-0.305	0.126	0.000398
all0781	0.137	0.517	0.416986
all0781	0.022	0.216	0.488730
all0783	-0.564	0.555	0.016997
all0783	-0.337	0.461	0.024432
all0788	-0.022	0.405	0.760817
all0788	-0.251	0.287	0.057113
all0792	0.089	0.475	0.827357
all0792	-0.491	0.221	0.000622
all0794	0.729	0.317	0.000280
all0794	0.636	0.202	0.000059
all0796	0.275	0.231	0.036510
all0796	0.044	0.226	0.271350
all0797	0.153	0.245	0.038616
all0797	0.285	0.685	0.341191
all0800	-0.649	0.204	0.000027
all0800	-0.812	0.181	0.000004
all0801	-1.225	0.376	0.000101
all0801	-1.008	0.191	0.000001
all0802	0.851	0.245	0.000022
all0802	-0.203	0.261	0.069639
all0807	0.487	0.365	0.013282
all0807	0.127	0.123	0.053106
all0808	0.046	0.327	0.642221
all0808	0.230	0.212	0.367786
all0809	-0.075	0.095	0.698607
all0809	0.110	0.146	0.128210
all0813	0.171	0.241	0.092120
all0813	0.269	0.122	0.000236
all0823	0.197	0.314	0.361269
all0823	-0.082	<invalid>	1.000000
all0824	0.122	0.357	0.422361
all0825	0.035	0.061	0.213146
all0825	-0.179	0.213	0.038095
all0827	-0.248	0.141	0.002244
all0827	-0.116	0.104	0.030492
all0830	0.614	<invalid>	1.000000
all0830	-0.134	0.428	0.486663
all0832	0.343	<invalid>	1.000000
all0832	-0.467	0.323	0.159218
all0833	0.138	0.199	0.506753
all0833	-0.052	<invalid>	1.000000
all0835	0.215	0.190	0.037241
all0835	0.063	0.172	0.701090
all0839	0.536	0.143	0.000014
all0839	0.556	0.199	0.000123
all0844	-0.273	0.677	0.322749
all0844	-0.293	0.543	0.196361
all0848	-0.186	0.149	0.039640
all0848	-0.145	0.188	0.032729
all0850	0.089	0.148	0.161232
all0850	0.082	0.466	0.844652
all0852	0.560	0.474	0.012540
all0852	0.361	0.283	0.008607
all0853	0.683	0.147	0.000004
all0853	0.736	0.193	0.000015
all0854	0.643	0.472	0.007027
all0854	0.370	0.218	0.001096
all0858	0.279	0.141	0.001212
all0858	-0.024	0.203	0.598586
all0859	0.079	0.365	0.524283
all0859	0.009	0.153	0.227270
all0860	0.339	0.099	0.000036
all0860	0.384	0.304	0.024262
all0861	-0.684	0.577	0.012387
all0861	-0.575	0.269	0.000635
all0862	-0.006	0.135	0.877256
all0862	0.133	0.199	0.148689
all0863	-0.215	0.212	0.077808
all0863	-0.244	0.180	0.011240
all0864	-0.600	0.194	0.000039
all0864	-0.371	0.317	0.007845
all0865	-0.986	0.460	0.000557
all0865	-0.828	0.386	0.000493
all0866	-1.069	0.256	0.000006
all0866	-1.122	0.180	0.000000
all0868	-0.949	0.304	0.000061
all0868	-1.070	0.191	0.000001
all0872	0.394	0.572	0.055878
all0872	0.463	0.299	0.006836
all0875	2.341	0.638	0.000024
all0875	1.755	0.489	0.000017
all0876	-0.454	0.570	0.045816
all0876	-0.473	0.398	0.008281
all0878	0.142	0.162	0.051087
all0879	1.240	0.532	0.000348
all0879	1.248	0.213	0.000001
all0886	0.232	0.209	0.084537
all0886	0.725	0.249	0.151735
all0887	0.285	<invalid>	1.000000
all0887	-0.390	0.290	0.158328
all0888	-0.612	0.406	0.001509
all0888	-0.837	0.167	0.000002
all0889	-0.185	0.085	0.000276
all0889	-0.249	0.204	0.025045
all0891	2.017	0.349	0.000001
all0891	2.221	0.603	0.000014
all0899	-0.172	0.242	0.037741
all0899	-0.282	0.194	0.004370
all0902	-0.780	0.187	0.000188
all0902	-0.639	0.250	0.005763
all0903	-0.202	<invalid>	1.000000
all0903	0.175	<invalid>	1.000000
all0906	0.696	0.276	0.000353
all0906	0.389	0.370	0.265398
all0907	0.564	0.280	0.001850
all0907	0.519	0.208	0.001754
all0908	-0.484	0.270	0.002139
all0908	-0.467	0.292	0.009205
all0909	-0.663	0.532	0.012035
all0910	-0.414	<invalid>	1.000000
all0911	0.009	0.224	0.962025
all0914	0.121	0.137	0.361893
all0914	-0.060	0.245	0.705032
all0915	-0.072	0.430	0.318269
all0915	-0.267	0.151	0.001156
all0916	-0.144	0.107	0.007522
all0916	0.111	0.457	0.668904
all0917	-0.183	<invalid>	1.000000
all0917	-0.108	0.250	0.799417
all0918	-0.025	0.253	0.950602
all0919	0.188	0.209	0.207216
all0921	-0.767	0.470	0.001866
all0921	-0.781	0.375	0.000560
all0924	0.016	0.211	0.508919
all0926	-0.319	0.142	0.000314
all0926	-0.215	0.338	0.033849
all0927	0.115	0.323	0.382479
all0927	-0.078	0.377	0.830205
all0928	0.470	0.174	0.000180
all0928	0.231	0.363	0.088453
all0929	0.432	0.183	0.000130
all0929	0.382	0.286	0.004101
all0930	0.252	0.218	0.130785
all0930	0.152	0.367	0.100093
all0932	0.159	0.383	0.186867
all0932	0.235	0.147	0.012720
all0934	-0.369	0.316	0.002431
all0934	-0.331	0.248	0.007185
all0935	0.133	0.164	0.180684
all0935	-0.134	0.275	0.212689
all0936	-0.045	0.133	0.180091
all0936	-0.365	0.742	0.761373
all0937	0.306	0.680	0.283081
all0937	0.272	0.166	0.005675
all0938	0.578	0.208	0.000293
all0938	0.498	0.379	0.014783
all0945	0.050	0.352	0.840556
all0945	0.107	0.156	0.217739
all0948	0.591	0.448	0.012658
all0948	0.714	0.169	0.000008
all0949	0.971	0.082	0.000000
all0949	0.958	0.154	0.000001
all0954	0.277	0.153	0.009070
all0954	0.172	0.169	0.086480
all0955	0.456	0.189	0.000479
all0955	0.067	0.286	0.795842
all0956	-0.030	0.349	0.970153
all0958	-0.149	<invalid>	1.000000
all0959	0.090	0.201	0.950173
all0959	-0.087	0.267	0.260484
all0961	-0.206	0.298	0.091488
all0961	-0.431	0.105	0.000012
all0962	0.905	0.181	0.000003
all0962	0.832	0.207	0.000007
all0966	-1.160	0.297	0.000011
all0966	-0.640	0.229	0.000049
all0967	-0.859	0.425	0.000573
all0967	-0.631	0.229	0.059176
all0968	2.051	0.080	0.000000
all0968	2.615	0.549	0.000003
all0969	0.447	0.513	0.029571
all0969	0.171	<invalid>	1.000000
all0976	0.003	0.094	0.753051
all0976	-0.154	0.214	0.683504
all0978	0.341	0.285	0.056443
all0978	-0.285	0.222	0.008449
all0979	-0.630	0.412	0.005071
all0979	-0.160	0.223	0.028890
all0980	-0.337	0.427	0.035609
all0980	-1.209	0.197	0.000000
all0982	-1.489	0.411	0.000016
all0982	-1.611	0.293	0.000001
all0983	-0.326	0.257	0.003898
all0983	-0.156	0.422	0.207552
all0984	-0.549	0.260	0.002540
all0984	-0.112	0.217	0.227902
all0985	-0.774	0.269	0.000088
all0985	-0.706	0.169	0.000009
all0988	0.077	0.379	0.710231
all0988	0.069	0.207	0.496110
all0993	-0.019	0.304	0.913335
all0995	0.201	0.274	0.030662
all0995	-0.049	0.132	0.552368
all0997	-0.216	0.317	0.512928
all0997	-0.321	0.157	0.002186
all1003	-0.200	0.332	0.236997
all1003	-0.007	0.289	0.307049
all1006	0.644	0.318	0.000616
all1006	0.834	0.459	0.003938
all1007	0.370	0.155	0.000165
all1007	0.242	0.523	0.195998
all1009	0.596	0.242	0.000159
all1009	0.507	0.236	0.000943
all1011	-0.853	0.218	0.005194
all1011	-0.183	0.132	0.017993
all1012	-0.228	0.186	0.176277
all1012	-0.052	0.243	0.460198
all1019	0.565	0.549	0.015276
all1019	0.763	0.947	0.089748
all1020	-0.126	0.206	0.198908
all1020	-0.245	0.298	0.095480
all1021	0.055	0.316	0.932075
all1021	0.151	0.356	0.224191
all1022	-0.023	0.192	0.884390
all1022	-0.001	0.337	0.844251
all1023	0.458	0.159	0.000087
all1023	0.245	0.434	0.179217
all1027	-0.639	0.183	0.000024
all1027	-0.316	0.211	0.001299
all1032	-0.774	0.534	0.004800
all1032	-0.558	0.343	0.005551
all1033	0.058	0.215	0.593440
all1033	0.023	0.193	0.835692
all1034	0.076	0.254	0.425173
all1034	0.154	0.265	0.175449
all1035	-0.306	0.121	0.000098
all1035	-0.105	0.162	0.168689
all1043	0.584	0.292	0.001762
all1043	0.482	0.095	0.000001
all1046	-0.212	0.285	0.048646
all1046	-0.296	0.429	0.267170
all1047	-0.818	0.252	0.000029
all1047	-0.715	0.279	0.000227
all1051	0.083	0.352	0.510614
all1051	0.253	0.213	0.108814
all1053	-1.023	0.203	0.000009
all1053	-0.693	0.387	0.000620
all1058	0.209	0.272	0.031931
all1058	0.656	0.291	0.000382
all1059	1.059	0.323	0.000035
all1059	1.297	0.435	0.000044
all1061	0.333	0.130	0.011032
all1061	0.322	0.196	0.001746
all1062	0.669	0.162	0.000008
all1062	0.982	0.294	0.000034
all1065	0.624	0.378	0.006114
all1065	0.341	0.169	0.002785
all1068	-0.221	0.397	0.629092
all1068	0.152	<invalid>	1.000000
all1069	-0.080	0.224	0.610590
all1069	-0.094	0.028	0.130895
all1070	-0.121	<invalid>	1.000000
all1070	0.073	0.155	0.431216
all1071	0.217	0.139	0.269965
all1071	0.119	<invalid>	1.000000
all1072	-0.217	0.340	0.531527
all1072	-0.268	0.424	0.153286
all1075	0.038	0.236	0.906590
all1075	-0.211	0.207	0.041201
all1076	0.068	0.436	0.566635
all1076	0.150	0.357	0.145900
all1079	-0.352	0.245	0.026698
all1079	-0.518	<invalid>	1.000000
all1082	0.146	0.164	0.145746
all1082	0.032	0.284	0.620733
all1084	0.009	0.080	0.854153
all1084	-0.067	0.161	0.663535
all1087	0.231	0.894	0.787246
all1087	0.239	0.264	0.042109
all1088	-0.272	0.223	0.009018
all1088	0.127	0.529	0.817615
all1089	0.196	0.521	0.317917
all1089	-0.092	0.325	0.372859
all1090	-0.281	0.130	0.000536
all1090	-0.271	0.439	0.417849
all1091	0.510	0.423	0.020364
all1091	0.455	0.121	0.000018
all1092	0.590	0.294	0.001829
all1092	0.634	0.715	0.033295
all1099	0.167	0.134	0.018636
all1099	0.273	0.386	0.161595
all1100	0.423	<invalid>	1.000000
all1100	1.172	0.530	0.019635
all1101	1.304	0.327	0.000008
all1101	1.958	0.424	0.000004
all1103	-0.034	0.461	0.609284
all1103	-0.014	0.135	0.634686
all1106	0.864	0.136	0.000000
all1106	0.525	0.270	0.000599
all1110	0.292	0.387	0.679863
all1116	0.039	0.154	0.689216
all1116	-0.008	0.372	0.808688
all1118	-0.172	0.346	0.197793
all1118	0.358	<invalid>	1.000000
all1119	0.014	<invalid>	1.000000
all1119	0.734	0.243	0.000037
all1122	0.025	0.165	0.404925
all1122	-0.015	0.164	0.215068
all1123	0.782	0.407	0.009802
all1123	0.831	0.277	0.000055
all1124	0.267	0.609	0.425504
all1124	0.239	0.338	0.088139
all1126	0.173	0.241	0.064115
all1126	0.232	0.269	0.012103
all1127	0.320	0.350	0.093034
all1127	-0.672	0.144	0.000004
all1130	0.473	0.278	0.002474
all1130	0.837	0.214	0.000012
all1132	0.739	0.229	0.000021
all1132	0.924	0.222	0.000014
all1140	-0.097	0.225	0.843080
all1140	0.226	0.345	0.520786
all1141	-0.611	0.383	0.003710
all1141	-0.347	0.138	0.000265
all1145	0.377	0.240	0.107876
all1145	0.186	0.141	0.061868
all1149	-0.558	0.303	0.000833
all1149	-0.392	0.213	0.001028
all1151	-0.820	0.112	0.000000
all1151	-0.603	0.442	0.007212
all1154	0.302	0.190	0.003188
all1154	0.469	0.267	0.001574
all1161	0.459	0.404	0.028043
all1161	0.390	0.719	0.131098
all1162	0.762	0.262	0.000044
all1162	0.762	0.288	0.000181
all1163	0.563	0.272	0.000343
all1163	0.431	0.264	0.003238
all1164	0.111	0.277	0.436423
all1164	0.114	0.100	0.005334
all1168	-0.185	0.199	0.023140
all1169	-0.702	0.282	0.000725
all1169	-0.280	0.097	0.009549
all1172	0.703	0.372	0.011624
all1172	0.407	0.279	0.017121
all1173	1.544	0.672	0.000405
all1173	0.822	0.437	0.001402
all1175	0.010	0.240	0.683343
all1175	0.115	0.205	0.314899
all1176	-0.236	0.304	0.158639
all1176	-0.166	0.118	0.006061
all1177	-0.237	0.419	0.570768
all1179	-0.020	0.227	0.974772
all1179	0.354	0.176	0.026169
all1188	0.194	<invalid>	1.000000
all1189	0.046	<invalid>	1.000000
all1189	0.086	<invalid>	1.000000
all1191	0.176	<invalid>	1.000000
all1193	0.101	<invalid>	1.000000
all1205	0.036	0.301	0.304591
all1205	0.160	0.210	0.355694
all1210	-0.417	0.366	0.154374
all1210	0.090	<invalid>	1.000000
all1211	-0.216	0.119	0.004244
all1211	-0.244	0.279	0.137158
all1214	-1.017	0.274	0.000023
all1214	-0.791	0.217	0.000017
all1219	0.137	0.245	0.089716
all1220	-0.141	0.111	0.004639
all1220	-0.138	0.744	0.557573
all1221	-0.258	0.224	0.023710
all1221	-0.281	0.489	0.124144
all1225	1.275	0.080	0.000000
all1225	1.139	0.112	0.000000
all1226	-1.114	0.308	0.000039
all1226	-1.193	0.653	0.000918
all1227	0.213	0.341	0.036455
all1227	0.321	0.270	0.010033
all1228	0.780	0.135	0.000001
all1228	0.736	0.273	0.000178
all1235	0.129	0.372	0.813891
all1235	0.011	0.250	0.943000
all1237	0.483	0.250	0.000925
all1237	0.350	0.446	0.051089
all1239	0.138	0.247	0.173747
all1239	0.074	0.160	0.315721
all1248	-0.096	0.220	0.214982
all1248	-0.347	0.424	0.134242
all1251	-0.626	0.178	0.000013
all1251	-0.655	0.142	0.000005
all1252	-0.031	0.281	0.896304
all1252	0.118	0.228	0.201161
all1253	0.170	0.368	0.167903
all1253	0.001	0.245	0.457694
all1256	-0.075	0.349	0.461276
all1256	-0.115	0.127	0.016540
all1258	-1.066	0.116	0.000000
all1258	-0.874	0.597	0.002658
all1265	0.663	<invalid>	1.000000
all1267	0.214	0.170	0.117149
all1267	0.141	0.695	0.717427
all1268	-0.147	<invalid>	1.000000
all1269	-0.301	0.332	0.026249
all1269	-0.397	0.189	0.000496
all1272	0.121	0.152	0.045380
all1272	0.010	0.390	0.914608
all1273	2.277	0.498	0.000018
all1273	2.978	0.774	0.000010
all1279	-0.570	0.303	0.002450
all1279	-0.386	0.270	0.110837
all1280	-0.132	0.472	0.791206
all1280	-0.872	0.428	0.000946
all1281	-0.238	0.219	0.018919
all1281	-0.334	0.497	0.171324
all1284	-0.114	0.448	0.354421
all1284	-0.175	<invalid>	1.000000
all1287	0.498	0.523	0.034481
all1287	0.266	0.330	0.110459
all1288	0.489	0.596	0.027152
all1288	0.226	0.278	0.026803
all1290	0.195	<invalid>	1.000000
all1290	-0.297	0.152	0.000419
all1291	-1.139	0.195	0.000001
all1291	-0.691	0.346	0.000562
all1292	-0.557	0.207	0.000173
all1292	-0.190	0.367	0.159883
all1294	-0.191	0.225	0.139893
all1294	0.154	0.142	0.014584
all1303	-1.408	0.280	0.000002
all1303	-1.262	0.365	0.000020
all1304	-1.689	0.313	0.000001
all1304	-2.059	0.080	0.000000
all1316	0.150	0.451	0.985197
all1316	-0.044	0.365	0.633197
all1317	-0.282	0.226	0.052313
all1317	-0.200	0.930	0.421662
all1318	-0.398	0.224	0.001072
all1318	-0.372	0.199	0.001147
all1319	0.095	0.080	0.117011
all1319	-0.844	0.244	0.000033
all1321	0.656	0.267	0.000158
all1321	0.773	0.235	0.000100
all1322	0.607	0.275	0.000378
all1322	0.493	0.180	0.000232
all1323	0.142	0.151	0.028624
all1323	0.204	0.550	0.247165
all1325	0.381	0.152	0.000069
all1325	0.195	0.245	0.416148
all1326	0.160	0.470	0.413586
all1326	0.277	0.262	0.111042
all1327	0.054	0.180	0.481136
all1327	0.391	0.209	0.000613
all1338	-0.304	0.191	0.016044
all1338	-0.058	0.175	0.742068
all1339	-0.189	0.220	0.059871
all1339	-0.184	0.145	0.002324
all1340	0.005	0.092	0.650978
all1340	0.035	0.227	0.742686
all1342	-0.435	0.840	0.214296
all1342	-0.227	0.140	0.001471
all1345	-0.132	0.443	0.434186
all1345	-0.331	0.207	0.002846
all1351	-0.195	0.229	0.169459
all1351	-0.168	0.367	0.261081
all1353	-1.440	0.183	0.000000
all1353	-1.120	0.193	0.000001
all1354	-0.671	0.214	0.000060
all1354	-0.366	0.199	0.000841
all1355	-0.944	0.245	0.000012
all1355	-0.625	0.184	0.000027
all1357	-0.297	0.255	0.347270
all1357	-0.212	0.385	0.578222
all1359	0.336	0.370	0.056001
all1359	0.303	0.410	0.055745
all1361	-0.455	0.339	0.011248
all1361	-0.173	0.422	0.158516
all1363	-0.296	0.174	0.003275
all1363	-0.162	0.233	0.010491
all1365	0.649	0.383	0.005907
all1365	0.609	0.179	0.000019
all1367	0.198	0.147	0.008453
all1367	-0.074	0.259	0.479218
all1368	0.443	0.349	0.016000
all1368	0.444	0.226	0.000929
all1371	-0.470	0.337	0.005925
all1371	-0.211	0.371	0.117570
all1380	0.497	0.147	0.000040
all1380	0.351	0.064	0.000001
all1388	-0.211	0.407	0.227741
all1388	-0.344	0.323	0.010174
all1389	-0.239	<invalid>	1.000000
all1391	0.010	0.386	0.256287
all1391	-0.054	0.264	0.491350
all1395	-0.008	0.161	0.955543
all1411	0.360	0.350	0.021272
all1411	0.263	0.188	0.071458
all1413	-0.387	0.498	0.059202
all1413	-0.266	0.325	0.074034
all1415	-0.066	0.284	0.839779
all1415	0.263	0.191	0.017229
all1416	0.494	0.472	0.013376
all1416	0.364	0.610	0.154866
all1417	0.626	0.256	0.000275
all1417	0.672	0.222	0.000060
all1418	-0.448	0.345	0.002055
all1418	-0.762	0.349	0.000650
all1420	-0.488	0.279	0.001089
all1420	-0.428	<invalid>	1.000000
all1424	0.014	0.154	0.815361
all1425	-0.009	0.385	0.751716
all1425	-0.388	0.347	0.031122
all1427	-0.012	0.010	0.331894
all1427	-0.126	0.286	0.398648
all1430	-0.098	0.331	0.433190
all1430	-0.529	0.240	0.001022
all1432	0.100	<invalid>	1.000000
all1433	-0.016	<invalid>	1.000000
all1436	-0.224	<invalid>	1.000000
all1437	-0.059	<invalid>	1.000000
all1438	-0.076	0.119	0.321861
all1439	0.403	0.220	0.234645
all1440	0.056	<invalid>	1.000000
all1440	-0.223	0.106	0.095520
all1445	0.088	0.233	0.737277
all1445	0.285	0.203	0.007807
all1454	0.056	<invalid>	1.000000
all1455	0.111	0.144	0.743708
all1455	0.135	0.285	0.079928
all1456	-0.078	0.228	0.769586
all1456	0.136	<invalid>	1.000000
all1457	0.398	<invalid>	1.000000
all1457	0.180	0.195	0.089318
all1463	-0.240	0.230	0.379036
all1463	0.137	0.312	0.195034
all1465	-0.290	0.183	0.205652
all1465	0.072	<invalid>	1.000000
all1466	0.022	0.354	0.980758
all1466	-0.166	0.301	0.533379
all1467	-0.221	<invalid>	1.000000
all1467	-0.208	0.737	0.560804
all1471	0.426	0.661	0.115114
all1471	0.502	0.355	0.007578
all1472	0.519	0.169	0.000057
all1472	0.744	0.314	0.000496
all1473	0.744	0.336	0.000836
all1473	0.762	0.603	0.009926
all1474	0.711	0.225	0.000032
all1474	0.780	0.199	0.000015
all1475	1.294	0.184	0.000000
all1475	1.160	0.392	0.000066
all1476	0.568	0.186	0.000428
all1476	0.545	0.198	0.000077
all1477	0.713	0.255	0.000070
all1477	0.938	0.238	0.000247
all1478	0.604	0.395	0.004709
all1478	0.926	0.236	0.000007
all1479	1.286	0.382	0.000023
all1479	0.622	0.503	0.009263
all1480	1.252	0.553	0.000317
all1480	1.050	0.206	0.000002
all1483	0.151	0.097	0.272739
all1483	0.447	0.112	0.001245
all1484	0.820	0.335	0.004082
all1484	1.458	0.448	0.000030
all1487	-0.130	0.461	0.758269
all1487	-0.167	0.280	0.446102
all1488	0.130	0.326	0.489668
all1488	0.122	0.288	0.492094
all1489	0.661	<invalid>	1.000000
all1495	0.299	0.449	0.069741
all1495	0.439	0.407	0.034495
all1503	-0.047	0.231	0.731518
all1503	0.240	0.048	0.002142
all1504	0.442	0.156	0.000708
all1504	0.293	0.091	0.009053
all1508	1.102	0.266	0.000010
all1508	1.424	0.266	0.000002
all1509	1.043	0.479	0.000257
all1509	1.194	0.368	0.000029
all1511	0.422	0.247	0.015684
all1511	0.263	0.033	0.000532
all1512	-0.178	0.466	0.099453
all1512	-0.063	0.236	0.503258
all1517	-0.392	0.084	0.095562
all1517	0.019	<invalid>	1.000000
all1522	0.026	0.261	0.767270
all1522	0.120	0.174	0.233257
all1523	0.205	0.575	0.174382
all1523	0.200	0.356	0.096810
all1530	-0.008	0.275	0.685746
all1530	0.047	0.058	0.664000
all1541	5.749	0.362	0.000000
all1541	6.036	0.332	0.000000
all1542	1.065	0.229	0.000003
all1542	1.297	0.114	0.000000
all1547	0.318	0.359	0.028630
all1547	0.357	0.154	0.000531
all1549	0.040	0.226	0.384576
all1549	0.137	0.575	0.762311
all1553	0.368	0.191	0.005688
all1553	0.612	0.614	0.067662
all1557	0.290	0.161	0.001890
all1557	0.174	0.257	0.102590
all1573	0.248	<invalid>	1.000000
all1573	0.394	0.323	0.040047
all1574	-0.039	0.457	0.635093
all1574	0.222	0.449	0.191051
all1587	0.269	0.281	0.022995
all1587	0.365	0.148	0.000311
all1588	0.630	0.203	0.000036
all1588	0.566	0.228	0.000088
all1590	0.792	0.549	0.011920
all1590	0.376	0.278	0.003125
all1591	0.669	0.169	0.000014
all1591	0.702	0.183	0.000011
all1597	-0.876	0.331	0.000106
all1597	-1.395	0.253	0.000001
all1598	-1.551	0.171	0.000000
all1598	-1.409	0.225	0.000000
all1599	-1.125	0.261	0.000005
all1599	-0.878	0.265	0.000032
all1601	-1.233	0.381	0.000035
all1601	-1.304	0.324	0.000009
all1606	0.794	0.225	0.000032
all1606	0.690	0.299	0.000178
all1608	0.576	0.518	0.037433
all1608	0.574	<invalid>	1.000000
all1610	-0.132	0.119	0.061942
all1610	-0.486	0.186	0.000185
all1616	0.919	0.278	0.000081
all1616	0.618	0.200	0.000038
all1617	0.485	0.365	0.005891
all1617	0.479	0.346	0.004028
all1618	0.713	0.486	0.004975
all1618	0.788	0.705	0.012945
all1625	-0.133	0.201	0.196035
all1625	-0.159	0.090	0.030859
all1626	-0.105	<invalid>	1.000000
all1626	-0.041	<invalid>	1.000000
all1636	0.080	0.249	0.672139
all1636	0.130	0.188	0.169606
all1638	0.320	0.359	0.028558
all1638	0.109	0.169	0.146741
all1639	0.792	0.134	0.000001
all1639	0.043	0.297	0.513632
all1640	1.090	0.109	0.000000
all1640	0.918	0.239	0.000009
all1641	-0.111	0.277	0.873051
all1642	0.032	0.325	0.889217
all1642	-0.111	0.310	0.402180
all1645	-0.046	<invalid>	1.000000
all1646	-0.232	0.326	0.252485
all1646	-0.141	0.427	0.383142
all1647	-0.709	0.309	0.000245
all1647	-0.632	0.274	0.000296
all1648	-0.527	0.028	0.023877
all1648	-0.658	0.199	0.000030
all1649	-0.659	0.415	0.016542
all1649	-1.547	0.250	0.000001
all1651	-1.010	0.244	0.000047
all1651	-1.346	0.261	0.000002
all1660	-0.254	0.547	0.398453
all1660	-0.312	0.235	0.007527
all1663	-0.126	0.116	0.048260
all1663	-0.116	0.556	0.799708
all1670	-0.852	0.552	0.001874
all1670	-1.326	0.154	0.000000
all1672	-1.384	0.242	0.000001
all1672	-1.172	0.317	0.000032
all1673	0.296	0.159	0.001721
all1673	-0.086	0.178	0.311007
all1678	-2.052	0.262	0.000000
all1678	-1.829	0.476	0.000018
all1681	-0.665	0.173	0.000043
all1681	-0.222	0.304	0.041571
all1682	0.035	0.547	0.834517
all1682	0.106	0.185	0.308160
all1683	-0.815	0.464	0.001975
all1683	-0.882	0.348	0.000298
all1684	0.078	0.395	0.833622
all1684	-0.092	0.320	0.438106
all1686	-0.620	0.299	0.000797
all1686	-0.230	0.183	0.031841
all1688	-0.539	0.058	0.000000
all1688	-0.147	0.132	0.022337
all1691	-1.137	0.473	0.000157
all1691	-1.135	0.434	0.000159
all1692	-0.134	0.289	0.048776
all1692	-0.081	0.216	0.282040
all1693	0.217	0.100	0.000189
all1693	0.165	0.224	0.075109
all1694	-0.140	0.137	0.023311
all1694	-0.106	0.157	0.025164
all1695	0.037	0.348	0.577090
all1696	0.196	0.251	0.089876
all1696	0.187	0.333	0.180878
all1697	0.067	<invalid>	1.000000
all1699	-0.140	0.333	0.470765
all1699	-0.196	0.322	0.169594
all1701	0.150	0.263	0.567387
all1701	0.083	0.471	0.387919
all1702	0.036	0.115	0.049702
all1702	0.081	0.311	0.198557
all1703	0.125	0.371	0.758182
all1703	0.051	0.323	0.481890
all1704	0.270	0.090	0.000356
all1704	0.035	0.378	0.684536
all1707	-0.035	0.432	0.627361
all1707	0.103	0.318	0.246276
all1708	1.127	0.321	0.000045
all1708	1.394	0.242	0.000001
all1710	-0.181	<invalid>	1.000000
all1711	-0.151	0.179	0.035062
all1711	0.105	0.552	0.624361
all1716	0.327	0.504	0.102379
all1716	0.415	0.151	0.000198
all1717	0.115	0.238	0.231399
all1717	-0.369	0.443	0.040144
all1719	0.485	0.295	0.002277
all1719	0.423	0.260	0.007993
all1723	-0.016	0.235	0.817442
all1723	-0.053	0.280	0.738020
all1724	0.060	0.194	0.155661
all1724	0.121	0.520	0.508524
all1725	0.345	0.171	0.125425
all1729	-0.863	0.249	0.000028
all1729	-0.881	0.209	0.000005
all1730	0.380	0.353	0.011636
all1730	0.061	0.444	0.461063
all1731	0.437	0.287	0.003960
all1731	0.334	0.089	0.000015
all1732	0.126	0.529	0.444328
all1732	0.030	0.214	0.783536
all1736	0.418	0.312	0.009727
all1736	0.318	0.311	0.019378
all1737	-0.103	0.217	0.406514
all1737	-0.018	0.183	0.723027
all1738	-0.473	0.571	0.111853
all1738	-0.250	0.176	0.001317
all1741	0.008	0.410	0.923230
all1741	-0.020	0.162	0.270812
all1743	-2.075	0.190	0.000000
all1743	-1.791	0.469	0.000009
all1745	-0.205	0.113	0.000613
all1745	-0.218	0.201	0.077871
all1747	-0.407	0.196	0.001362
all1747	-0.263	0.350	0.037671
all1748	0.363	0.202	0.001648
all1748	0.384	0.238	0.034939
all1750	0.126	0.469	0.423380
all1750	0.061	0.307	0.833021
all1751	0.217	0.345	0.262009
all1751	-0.043	0.330	0.932906
all1754	-1.286	0.429	0.000073
all1755	-1.482	0.212	0.000000
all1755	-1.853	0.482	0.000015
all1756	-0.602	0.139	0.000028
all1757	-0.029	0.091	0.852204
all1757	-0.220	0.320	0.699127
all1758	-0.008	0.130	0.476450
all1758	0.022	0.295	0.701495
all1759	0.281	0.349	0.131107
all1759	0.160	0.494	0.573639
all1760	0.925	0.220	0.000005
all1760	1.112	0.092	0.000000
all1761	0.940	0.105	0.000000
all1761	1.217	0.268	0.000004
all1762	0.100	0.254	0.434291
all1762	0.018	0.232	0.834733
all1763	0.237	0.200	0.014097
all1763	0.269	0.229	0.027450
all1764	-0.508	0.436	0.007886
all1764	-0.205	0.122	0.086153
all1765	-0.934	0.189	0.000003
all1765	-0.916	0.050	0.000000
all1766	-0.366	0.277	0.008431
all1766	-0.679	0.373	0.004227
all1767	-0.806	0.202	0.000015
all1767	-0.639	0.300	0.000280
all1768	-0.769	0.214	0.000017
all1768	-0.765	0.474	0.002104
all1769	0.501	0.717	0.083850
all1769	0.579	0.314	0.055748
all1770	0.056	0.606	0.751963
all1770	-0.162	0.301	0.927735
all1771	0.289	0.270	0.029104
all1771	0.190	0.316	0.111669
all1772	0.074	0.304	0.921640
all1772	0.159	0.265	0.102854
all1774	-0.223	0.203	0.050657
all1774	-0.275	0.136	0.000975
all1776	-0.275	0.368	0.170128
all1776	-0.263	0.164	0.007921
all1780	-0.234	0.139	0.002011
all1780	-0.176	0.178	0.404656
all1781	0.302	0.209	0.001785
all1781	0.048	0.294	0.509955
all1782	-0.836	0.206	0.000019
all1782	-0.893	0.248	0.000040
all1783	-2.180	0.296	0.000000
all1783	-2.350	0.188	0.000000
all1784	-0.573	0.148	0.000016
all1784	-0.649	0.264	0.000283
all1787	-0.129	0.493	0.316256
all1787	-0.228	0.114	0.000699
all1797	0.090	0.171	0.285334
all1797	-0.022	0.123	0.932233
all1800	0.363	0.445	0.039453
all1800	0.307	0.372	0.056087
all1802	-0.789	0.375	0.000406
all1802	0.106	0.147	0.074925
all1804	0.103	0.217	0.112118
all1804	0.341	0.413	0.228773
all1806	-0.716	0.153	0.000013
all1806	-1.188	0.551	0.000587
all1807	-1.585	0.309	0.000002
all1807	-1.714	0.119	0.000000
all1811	-0.075	0.361	0.561865
all1811	-0.167	0.252	0.228978
all1812	0.681	0.209	0.000038
all1812	0.478	0.234	0.000981
all1813	0.646	0.248	0.000236
all1813	0.706	0.458	0.019231
all1814	-0.663	0.157	0.000005
all1814	-0.345	0.349	0.046300
all1816	0.185	0.436	0.174587
all1816	0.312	0.219	0.007830
all1820	0.269	0.119	0.000228
all1820	0.287	0.250	0.028901
all1823	-0.045	0.218	0.875945
all1823	-0.095	0.111	0.225299
all1826	-0.313	0.460	0.281890
all1826	-0.100	0.477	0.598718
all1829	0.249	0.164	0.013802
all1829	0.185	0.259	0.038696
all1830	0.258	0.116	0.000579
all1830	0.089	0.088	0.010165
all1831	0.101	0.161	0.205325
all1831	-0.190	0.336	0.912857
all1835	0.142	0.205	0.309043
all1835	-0.145	0.648	0.921108
all1837	-1.245	0.402	0.000043
all1837	-1.034	0.177	0.000001
all1838	-0.880	0.331	0.000141
all1838	-1.286	0.146	0.000000
all1841	-1.191	0.200	0.000001
all1841	-0.882	0.263	0.000021
all1842	-0.831	0.130	0.000000
all1842	-0.739	0.249	0.000048
all1843	-0.668	0.286	0.000274
all1843	-0.996	0.148	0.000000
all1844	2.619	0.196	0.000000
all1844	2.655	0.177	0.000000
all1846	0.168	0.349	0.357365
all1846	0.065	0.136	0.793772
all1847	0.048	0.227	0.173969
all1847	-0.011	0.229	0.989470
all1848	0.035	0.548	0.738075
all1848	-0.039	0.276	0.781962
all1849	-0.682	0.151	0.000005
all1849	-0.492	0.316	0.002878
all1861	-0.028	0.521	0.983352
all1861	-0.154	0.731	0.665420
all1862	-0.034	0.277	0.582205
all1862	0.304	0.210	0.001028
all1863	-1.692	0.364	0.000006
all1863	-1.839	0.344	0.000002
all1864	0.303	0.212	0.116789
all1864	0.702	0.191	0.024379
all1865	-0.092	0.269	0.566375
all1865	0.184	0.275	0.051971
all1866	0.185	0.336	0.331769
all1866	0.602	0.177	0.000026
all1871	0.784	0.618	0.093324
all1871	0.364	0.823	0.288410
all1872	1.139	0.086	0.000000
all1872	1.219	0.298	0.000009
all1873	1.162	0.327	0.000037
all1873	1.210	0.214	0.000001
all1875	-0.011	0.404	0.452134
all1875	-0.067	0.411	0.560177
all1876	1.425	0.420	0.000034
all1876	1.271	0.372	0.000031
all1880	0.501	0.359	0.008919
all1880	0.408	0.290	0.009970
all1881	-0.505	0.180	0.000245
all1881	0.033	0.202	0.968232
all1882	0.044	0.294	0.422379
all1882	-0.173	0.300	0.217787
all1884	-0.052	0.664	0.732268
all1884	-0.042	0.278	0.814019
all1886	-1.020	0.209	0.000003
all1886	-1.450	0.135	0.000000
all1887	-1.859	0.144	0.000000
all1887	-2.067	0.250	0.000000
all1888	-0.305	0.303	0.096749
all1888	-0.038	0.240	0.301794
all1889	0.094	0.122	0.028312
all1889	0.746	0.286	0.000205
all1893	0.178	0.474	0.326541
all1893	-0.020	0.189	0.906496
all1895	-0.489	0.220	0.000597
all1895	-0.496	0.189	0.000113
all1897	-2.330	0.241	0.000000
all1897	-2.401	0.326	0.000000
all1902	-0.538	0.396	0.006921
all1902	-0.494	0.440	0.357750
all1904	0.026	0.171	0.178456
all1904	0.178	0.278	0.532881
all1908	-1.731	0.183	0.000000
all1908	-1.454	0.658	0.000265
all1914	-0.358	0.131	0.000298
all1914	-0.564	0.300	0.000814
all1916	0.350	0.161	0.000500
all1916	0.145	0.258	0.057697
all1919	0.581	0.397	0.004236
all1919	0.628	0.382	0.003068
all1932	0.261	0.456	0.272774
all1932	0.072	<invalid>	1.000000
all1939	-0.657	0.101	0.000000
all1939	-0.789	0.403	0.000722
all1940	-0.836	0.148	0.000001
all1940	-0.734	0.193	0.000009
all1943	0.818	0.235	0.000025
all1943	0.679	0.129	0.000002
all1944	-0.045	0.378	0.625875
all1944	-0.082	0.238	0.695778
all1947	-0.179	0.224	0.063568
all1947	-0.230	0.207	0.017478
all1948	-0.837	0.242	0.000047
all1948	-0.492	0.261	0.077726
all1949	-0.774	0.157	0.000002
all1949	-1.022	0.200	0.000003
all1950	-1.373	0.207	0.000000
all1950	-0.740	0.172	0.000604
all1951	-1.016	0.212	0.000003
all1951	-1.391	0.340	0.000004
all1958	-0.007	0.263	0.907828
all1958	-0.181	0.134	0.031638
all1964	-0.385	0.220	0.001734
all1964	-0.180	0.205	0.018080
all1970	0.050	0.276	0.569726
all1970	-0.660	0.312	0.001019
all1971	-0.057	0.235	0.264870
all1971	0.080	0.190	0.299814
all1972	0.072	0.444	0.564090
all1972	0.217	0.198	0.024941
all1973	-0.290	0.452	0.861451
all1973	-0.194	0.690	0.894125
all1974	0.089	0.151	0.136064
all1974	-0.013	0.245	0.797129
all1975	-0.035	0.201	0.537585
all1975	0.115	0.240	0.621635
all1980	0.855	0.256	0.000027
all1980	0.889	0.253	0.000019
all1981	4.153	0.309	0.000000
all1981	4.018	0.201	0.000000
all1983	-0.024	0.009	0.169795
all1983	-0.260	0.150	0.045484
all1984	0.353	0.239	0.006216
all1984	-0.316	<invalid>	1.000000
all1985	-0.639	0.263	0.000517
all1985	-0.357	0.282	0.005161
all1986	0.132	0.163	0.014125
all1986	0.238	0.382	0.144768
all1987	0.326	0.656	0.183900
all1987	0.412	0.426	0.252612
all1988	-0.105	0.257	0.652462
all1988	0.043	0.235	0.166666
all1989	0.332	0.317	0.010865
all1989	0.095	0.209	0.445210
all1990	0.686	0.421	0.001806
all1990	0.559	0.132	0.000007
all1991	0.528	0.221	0.000428
all1991	0.644	0.202	0.000057
all1995	1.198	0.243	0.000002
all1995	1.016	0.149	0.000000
all1996	1.378	0.316	0.000008
all1996	0.711	0.350	0.000839
all2000	0.211	0.397	0.534913
all2000	0.165	0.444	0.647621
all2002	0.783	0.573	0.008709
all2002	0.628	0.235	0.000144
all2003	0.893	0.553	0.004279
all2003	0.715	0.621	0.012694
all2004	0.968	0.626	0.052586
all2004	0.500	0.249	0.000592
all2005	0.312	0.093	0.000037
all2005	0.274	0.211	0.010183
all2006	-0.021	0.236	0.698237
all2006	-0.045	0.373	0.760179
all2007	0.031	0.485	0.927176
all2007	0.571	0.497	0.041558
all2008	-0.115	0.154	0.183443
all2008	-0.015	0.405	0.682043
all2011	0.262	0.574	0.162333
all2011	1.449	0.243	0.000001
all2012	0.269	0.306	0.103946
all2013	0.141	0.430	0.930336
all2013	0.220	0.315	0.249941
all2017	0.714	0.234	0.000082
all2017	0.650	0.123	0.000001
all2020	-0.177	0.333	0.512749
all2020	-0.367	0.344	0.090473
all2021	-0.643	0.152	0.000005
all2021	-0.252	0.313	0.025448
all2022	0.504	0.248	0.000916
all2023	-0.064	0.147	0.887174
all2023	-0.070	0.213	0.127238
all2025	0.012	0.252	0.442251
all2026	0.032	0.206	0.652180
all2026	0.309	<invalid>	1.000000
all2027	0.166	0.322	0.024733
all2027	0.254	0.130	0.001384
all2029	0.382	0.135	0.000755
all2029	-0.198	0.227	0.224611
all2030	-0.181	<invalid>	1.000000
all2030	0.512	0.164	0.000789
all2031	-0.070	0.206	0.490521
all2031	0.047	0.149	0.566573
all2033	-0.254	0.531	0.620796
all2033	0.284	<invalid>	1.000000
all2034	-0.229	0.294	0.188409
all2034	-0.221	0.197	0.114382
all2035	-0.545	0.251	0.005218
all2035	-1.042	0.187	0.000034
all2037	0.329	<invalid>	1.000000
all2037	0.235	0.523	0.956036
all2038	-0.042	0.245	0.860519
all2038	-0.169	0.504	0.909328
all2039	-0.527	0.223	0.003300
all2040	-0.629	0.262	0.000597
all2040	-0.547	0.192	0.000224
all2050	0.241	0.222	0.008996
all2050	0.300	0.626	0.339531
all2053	0.393	0.358	0.043379
all2053	0.315	0.140	0.087095
all2056	1.602	0.323	0.000002
all2056	1.368	0.355	0.000013
all2058	-0.411	0.138	0.002962
all2058	-0.490	0.168	0.000218
all2059	-0.014	<invalid>	1.000000
all2059	0.212	0.148	0.151521
all2062	0.128	0.158	0.054244
all2062	0.392	0.356	0.012581
all2063	-0.456	0.243	0.001237
all2063	-0.305	0.137	0.000833
all2065	0.085	0.161	0.032648
all2065	0.280	0.351	0.112676
all2066	-0.118	0.258	0.090456
all2066	-0.017	0.205	0.547218
all2067	0.191	0.410	0.300463
all2067	0.249	0.222	0.058488
all2068	-0.036	0.252	0.455132
all2068	-0.010	0.198	0.497584
all2069	-0.591	0.148	0.000014
all2069	-0.678	0.133	0.000001
all2070	0.136	0.406	0.396995
all2070	0.259	0.338	0.091686
all2072	-0.592	0.160	0.000015
all2072	-0.686	0.124	0.000001
all2077	0.083	0.184	0.210050
all2077	0.326	0.265	0.010767
all2080	-1.993	0.271	0.000000
all2080	-2.213	0.422	0.000002
all2084	-0.292	0.173	0.042599
all2085	-0.975	0.238	0.000005
all2085	-0.836	0.430	0.001346
all2086	-1.002	0.262	0.000015
all2086	-1.162	0.420	0.000072
all2088	-0.046	0.428	0.678179
all2088	-0.286	0.344	0.405932
all2089	0.273	0.183	0.007688
all2089	0.239	0.656	0.240910
all2091	0.039	0.421	0.658878
all2091	-0.043	0.274	0.406964
all2094	0.157	0.152	0.004263
all2094	0.162	<invalid>	1.000000
all2095	0.374	0.269	0.008682
all2095	0.254	0.284	0.023808
all2096	-1.693	0.211	0.000000
all2096	-1.872	0.337	0.000001
all2097	0.243	0.316	0.026788
all2097	-0.239	0.266	0.049266
all2098	-0.147	0.183	0.207795
all2098	-0.076	0.185	0.212163
all2099	-0.325	0.490	0.045013
all2099	-0.391	0.286	0.008808
all2102	0.090	0.156	0.276674
all2102	0.030	0.308	0.952600
all2103	0.513	0.282	0.001566
all2103	0.427	0.288	0.002647
all2105	-1.363	0.532	0.000199
all2105	-0.197	0.301	0.043441
all2107	-0.311	0.147	0.000272
all2107	-0.545	0.462	0.018884
all2108	-0.837	0.305	0.000222
all2108	-0.343	0.224	0.004285
all2109	-0.638	0.193	0.000023
all2109	-0.803	0.114	0.000000
all2110	-0.588	0.067	0.000000
all2110	-0.569	0.313	0.002476
all2113	-0.082	0.120	0.027375
all2113	0.036	<invalid>	1.000000
all2115	0.302	0.345	0.027552
all2115	0.690	0.598	0.013451
all2116	-2.328	0.678	0.000030
all2116	-1.816	0.276	0.000000
all2121	0.546	0.206	0.000071
all2121	0.657	0.381	0.026824
all2124	-0.134	0.453	0.564019
all2124	-0.773	0.718	0.019368
all2126	0.288	0.106	0.000856
all2126	0.152	0.510	0.745887
all2127	0.254	0.181	0.018889
all2127	0.479	0.242	0.002043
all2128	0.604	0.141	0.000007
all2128	0.694	0.321	0.000483
all2133	-0.019	0.410	0.856377
all2133	-0.071	0.398	0.363871
all2134	0.089	0.156	0.016813
all2134	0.272	0.348	0.118531
all2145	0.213	0.222	0.107584
all2145	0.253	0.218	0.044496
all2146	-0.339	0.225	0.024995
all2146	-0.190	0.164	0.014404
all2147	0.072	<invalid>	1.000000
all2147	0.239	0.501	0.245355
all2148	-0.096	0.209	0.111731
all2149	0.118	0.092	0.162711
all2152	0.694	0.145	0.000003
all2152	0.739	0.136	0.000002
all2156	-0.477	0.268	0.043170
all2156	0.045	0.330	0.876989
all2157	0.236	0.398	0.814068
all2158	-0.034	0.143	0.856581
all2158	0.088	0.341	0.441181
all2159	0.970	0.169	0.000001
all2159	1.125	0.220	0.000002
all2161	-0.289	<invalid>	1.000000
all2162	-0.365	0.263	0.007008
all2163	-0.595	0.009	0.006500
all2163	-0.260	0.303	0.135653
all2164	-0.109	0.200	0.272950
all2164	-0.378	0.220	0.003240
all2165	-0.361	0.269	0.003381
all2166	-0.311	0.142	0.000370
all2166	-0.257	0.545	0.233895
all2167	0.266	0.267	0.026155
all2167	0.058	0.137	0.418528
all2170	-1.375	0.208	0.000000
all2170	-1.306	0.282	0.000012
all2171	-1.604	0.186	0.000000
all2177	-0.624	0.375	0.083866
all2177	-0.493	0.170	0.004518
all2180	0.465	0.331	0.003714
all2180	0.045	0.347	0.676481
all2183	-0.066	0.581	0.784465
all2183	0.259	0.430	0.364560
all2192	-0.033	0.176	0.844389
all2192	-0.040	0.296	0.916482
all2193	0.002	0.057	0.581211
all2193	0.063	0.248	0.651081
all2196	0.270	0.204	0.005167
all2196	0.430	0.087	0.000003
all2198	0.222	0.263	0.443209
all2198	0.486	0.127	0.000041
all2200	0.310	0.132	0.000161
all2200	0.413	0.129	0.000392
all2216	-0.543	0.827	0.059953
all2217	-0.270	0.316	0.068665
all2217	-0.134	0.288	0.545690
all2218	-0.102	0.036	0.010436
all2218	-0.068	<invalid>	1.000000
all2219	0.033	0.531	0.876432
all2220	-0.182	0.220	0.424198
all2220	-0.409	0.415	0.298820
all2221	-0.444	0.146	0.000183
all2221	-0.116	<invalid>	1.000000
all2222	-0.190	0.187	0.055387
all2223	-0.382	0.153	0.000527
all2223	-0.198	0.226	0.086260
all2224	-0.247	0.275	0.280989
all2224	-0.138	0.237	0.207567
all2225	-0.029	0.226	0.950913
all2225	0.088	0.204	0.509642
all2227	-0.053	0.494	0.713954
all2229	-0.259	<invalid>	1.000000
all2232	0.311	0.212	0.007728
all2232	0.099	0.305	0.515110
all2237	1.378	0.344	0.000007
all2237	1.130	0.346	0.000027
all2238	-0.634	0.332	0.014695
all2238	-1.001	0.578	0.001572
all2239	0.492	0.252	0.002159
all2239	0.830	0.532	0.003092
all2243	0.301	0.112	0.015045
all2243	0.420	0.234	0.029765
all2244	-0.002	<invalid>	1.000000
all2244	0.177	0.060	0.010338
all2247	-0.089	<invalid>	1.000000
all2248	0.354	0.012	0.000364
all2249	-0.027	0.270	0.549347
all2249	0.470	<invalid>	1.000000
all2250	0.227	0.222	0.167830
all2250	-0.036	<invalid>	1.000000
all2251	0.832	0.430	0.001782
all2252	-0.385	0.219	0.002082
all2260	-0.833	0.356	0.000223
all2260	-0.559	0.331	0.000898
all2262	0.527	0.392	0.006887
all2262	0.447	0.448	0.017871
all2263	-0.206	0.520	0.357087
all2263	-0.082	0.152	0.088169
all2267	1.061	0.157	0.000002
all2267	1.238	0.425	0.000063
all2275	0.598	0.129	0.000003
all2275	0.312	0.207	0.003483
all2277	0.492	0.118	0.000012
all2277	0.632	0.109	0.000001
all2281	0.601	0.588	0.124917
all2281	0.216	0.208	0.016345
all2282	0.684	0.250	0.000212
all2282	0.719	0.242	0.148730
all2283	0.273	0.198	0.009983
all2283	-0.030	0.525	0.948101
all2284	0.270	0.193	0.019677
all2285	0.181	0.164	0.020844
all2286	0.541	0.364	0.002107
all2286	0.774	0.551	0.003467
all2287	0.133	<invalid>	1.000000
all2287	-0.044	0.007	0.071852
all2288	0.028	0.162	0.676485
all2288	-0.257	<invalid>	1.000000
all2291	-0.220	0.436	0.576813
all2291	-0.108	0.553	0.529766
all2297	-0.038	0.138	0.680332
all2297	0.142	0.153	0.046786
all2302	0.107	0.265	0.296935
all2302	-0.108	0.120	0.045267
all2303	-0.363	0.378	0.018370
all2303	-0.551	0.346	0.003640
all2314	0.502	0.146	0.000024
all2314	0.323	0.291	0.031849
all2315	-0.323	0.158	0.000436
all2315	-0.328	0.108	0.000058
all2316	0.304	0.250	0.025651
all2316	0.378	0.195	0.001112
all2317	-0.106	0.186	0.204936
all2317	-0.299	0.490	0.179502
all2318	-0.242	0.261	0.202987
all2318	-0.064	0.196	0.554717
all2319	-0.186	0.340	0.111176
all2319	-0.331	0.152	0.000602
all2320	-0.344	0.663	0.196186
all2320	-0.387	0.252	0.003447
all2327	-1.540	0.360	0.000007
all2327	-1.496	0.180	0.000000
all2333	-0.861	0.226	0.000023
all2333	-0.271	0.211	0.012798
all2334	-0.116	0.409	0.834461
all2334	0.087	0.395	0.883072
all2340	0.212	0.411	0.197784
all2340	0.287	0.069	0.000005
all2341	0.077	0.066	0.035838
all2341	0.095	0.321	0.540140
all2342	1.399	0.631	0.000616
all2342	1.212	0.208	0.000001
all2343	1.037	0.253	0.000010
all2343	1.208	0.441	0.000157
all2344	0.408	0.142	0.000072
all2344	0.324	0.144	0.000188
all2347	-0.632	0.375	0.002588
all2347	-0.479	0.220	0.000854
all2349	-0.781	0.161	0.000003
all2349	-0.579	0.168	0.000021
all2352	-0.033	0.137	0.673748
all2352	0.220	0.386	0.219090
all2356	-0.140	0.235	0.024078
all2356	-0.099	0.279	0.498089
all2357	0.874	0.176	0.000002
all2357	1.059	0.348	0.000063
all2358	1.187	0.191	0.000001
all2358	1.033	0.087	0.000000
all2364	-0.464	0.274	0.003115
all2364	-0.457	0.413	0.014575
all2367	-1.151	0.217	0.000001
all2367	-0.998	0.340	0.000069
all2368	-0.339	0.392	0.048288
all2368	-0.468	0.272	0.001462
all2371	0.682	0.384	0.002485
all2371	0.748	0.299	0.000262
all2375	0.629	0.301	0.000434
all2375	0.303	0.152	0.000613
all2379	0.178	0.414	0.376517
all2379	0.114	0.230	0.308682
all2381	0.281	0.161	0.001395
all2381	0.160	0.157	0.015873
all2382	0.879	0.196	0.000004
all2382	0.443	0.396	0.031324
all2384	0.502	0.189	0.000198
all2384	0.489	0.162	0.000063
all2390	1.287	0.397	0.000059
all2390	1.497	0.239	0.000001
all2391	-0.614	0.358	0.001370
all2391	-0.771	0.400	0.002776
all2395	-0.540	0.159	0.000026
all2395	-0.351	0.205	0.000990
all2396	-0.271	0.133	0.001251
all2396	-0.024	0.247	0.231261
all2399	0.249	0.208	0.007654
all2399	0.277	0.191	0.005259
all2402	0.617	0.264	0.000402
all2402	0.299	0.154	0.001385
all2409	-0.962	0.159	0.000001
all2409	-0.458	0.139	0.002611
all2410	-0.168	0.222	0.152581
all2410	-0.332	0.761	0.234798
all2413	0.025	0.231	0.659599
all2413	0.072	0.159	0.249860
all2415	0.282	0.316	0.030106
all2415	0.641	0.316	0.001048
all2416	0.010	0.343	0.820800
all2416	0.243	0.275	0.205555
all2419	0.276	0.243	0.320770
all2421	0.096	0.355	0.719899
all2421	-0.141	0.470	0.561370
all2422	0.099	0.188	0.436302
all2422	-0.040	0.265	0.794971
all2423	0.505	0.408	0.008185
all2423	0.698	0.265	0.000145
all2424	-0.177	0.325	0.120600
all2424	-0.483	0.455	0.042989
all2425	-1.087	0.456	0.000185
all2425	-1.033	0.408	0.000230
all2430	0.065	0.279	0.563819
all2430	-0.077	0.257	0.963104
all2436	-0.066	0.126	0.377560
all2436	-0.058	0.622	0.527587
all2438	0.326	0.331	0.022316
all2438	0.120	0.643	0.626234
all2439	-0.051	0.274	0.202983
all2439	0.242	0.208	0.057549
all2441	-0.040	0.130	0.563786
all2441	0.052	0.113	0.358039
all2442	0.064	0.208	0.770387
all2442	0.126	0.427	0.810557
all2443	0.013	0.297	0.347212
all2443	0.139	0.203	0.118626
all2444	0.076	0.410	0.853558
all2444	0.084	0.159	0.271929
all2452	-0.931	0.485	0.001290
all2452	-0.933	0.285	0.000063
all2453	-0.387	0.352	0.021192
all2453	-0.662	0.308	0.000326
all2456	0.557	0.184	0.000035
all2456	0.623	0.163	0.000009
all2457	0.464	0.242	0.000759
all2457	0.667	0.243	0.000214
all2459	0.102	0.504	0.564410
all2459	-0.100	0.269	0.465893
all2460	-0.019	0.236	0.422058
all2460	0.166	0.246	0.181853
all2461	0.159	0.193	0.017667
[truncated: 9,377 more rows]

## Sheet: Table S4.d
Gene ID	Median	SD deviation	T-test
asl0027	5.59	0.4	0
alr0607	5.43	0.35	0
asl0026	5.3	0.13	0
alr0608	5.29	0.21	0
alr0607	5.26	0.14	0
alr0608	5.05	0.17	0
asl0026	5.02	0.18	0
all1455	4.99	0.34	0
alr0610	4.78	0.55	0
alr0610	4.74	0.33	0
all1454	4.67	0.2	0
all0605	4.63	0.07	0
alr0609	4.6	0.42	0
alr0609	4.46	0.32	0
all0291	4.45	0.11	0
alr0611	4.42	0.37	0
all1440	4.32	0.18	0
all2005	4.26	0.17	0
all1454	4.25	0.27	0
all0605	4.21	0.38	0
alr0611	4.19	0.33	0
all7121	4.06	0.34	0
all2006	4.06	0.37	0
all7614	3.96	0.17	0
all2005	3.94	0.18	0
all1455	3.84	0.23	0
all4312	3.84	0.15	0
all0602	3.73	0.13	0
all2289	3.7	0.29	0
asr2513	3.69	0.26	0
all5247	3.68	0.23	0
all5213	3.66	0.11	0
alr1422	3.64	0.27	0
alr0834	3.62	0.22	0
all7121	3.61	0.13	0
all4312	3.61	0.23	0
all2747	3.59	0.21	0
all5247	3.58	0.22	0
alr0099	3.55	0.14	0
all0291	3.51	0.3	0
all7614	3.46	0.21	0
all1430	3.45	0.47	0
alr2826	3.44	0.38	0
alr0612	3.44	0.04	0
all2006	3.39	0.48	0
all2747	3.35	0.26	0
all4460	3.33	0.43	0
all7611	3.31	0.18	0
alr2878	3.3	0.19	0
asr0516	3.3	0.53	0
asr2016	3.28	0.43	0
asr0098	3.24	0.67	0
all7619	3.21	0.36	0
all0602	3.21	0.3	0
alr0099	3.2	0.16	0
alr5066	3.18	0.2	0
all1432	3.17	0.58	0
alr2878	3.15	0.24	0
alr0834	3.13	0.18	0
alr2826	3.12	0.24	0
alr2833	3.11	0.22	0
alr2339	3.09	0.32	0
alr2877	3.03	0.17	0
alr2880	3.01	0.09	0
alr2879	3.01	0.29	0
all4460	3	0.23	0
all3181	2.99	0.2	0
alr2879	2.99	0.59	0
alr0612	2.98	0.33	0
all3181	2.97	0.05	0
all0028	2.96	0.27	0
all7607	2.95	0.38	0.01
asr2513	2.95	0.35	0
asr0098	2.95	0.57	0
alr5066	2.92	0.26	0
all7619	2.9	0.17	0
all1417	2.89	0.29	0
alr5065	2.87	0.23	0
all7672	2.86	0.52	0
all0313	2.85	0.43	0
alr2339	2.85	0.08	0
alr2880	2.84	0.32	0
all0606	2.81	0.06	0
all1440	2.79	0.24	0
asr0100	2.77	0.06	0
alr2463	2.7	0.15	0
alr0474	2.68	0.29	0
asr0516	2.67	0.32	0
alr2839	2.63	0.41	0
all4236	2.59	0.34	0
alr2877	2.58	0.24	0
all4376	2.57	0.28	0
asl2052	2.57	0.11	0
alr5223	2.57	0.33	0
all7598	2.53	0.33	0
all4236	2.52	0.06	0
alr2838	2.52	0.34	0
asr0100	2.52	0.08	0
all0028	2.51	0.29	0
alr1805	2.49	0.08	0
alr0614	2.48	0.65	0.02
alr0303	2.44	0.28	0
all1431	2.44	0.36	0.01
alr0614	2.41	0.28	0
all0313	2.41	0.29	0
alr4308	2.39	0.07	0
asl1434	2.38	0.26	0
all7122	2.37	0.25	0
alr2830	2.34	0.18	0
alr3506	2.32	0.37	0
all7098	2.31	0.19	0
alr4686	2.31	0.08	0
alr5065	2.29	0.31	0
alr2837	2.29	0.37	0
all0862	2.27	0.43	0
all7611	2.27	0.08	0
alr3979	2.26	0.15	0
alr0474	2.24	0.26	0
all7122	2.22	0.19	0
alr5049	2.22	0.1	0
alr4685	2.22	0.44	0
alr2463	2.21	0.36	0
alr7300	2.21	0.34	0
alr4686	2.21	0.14	0
alr5224	2.2	0.32	0
alr4658	2.2	0.25	0
all2096	2.2	0.07	0
alr0101	2.19	0.31	0
alr5050	2.19	0.58	0
all4376	2.18	0.26	0
alr3833	2.17	0.04	0
alr4077	2.16	0.21	0
all7618	2.16	0.04	0
alr4685	2.15	0.24	0
alr2837	2.15	0.42	0
all7607	2.15	0.32	0
all4008	2.14	0.16	0
all5213	2.13	0.13	0
all0862	2.13	0.32	0
alr2838	2.13	0.49	0
all3036	2.12	0.12	0
all0002	2.1	0.64	0.01
all7618	2.1	0.33	0
all2096	2.09	0.09	0
alr0348	2.09	0.2	0
alr5050	2.09	0.39	0
asr2016	2.09	0.16	0
alr1081	2.08	0.43	0
all7013	2.08	0.78	0.01
all5221	2.08	0.33	0
asl1434	2.08	0.22	0
all1457	2.07	0.24	0
asl2052	2.06	0.23	0
all7606	2.06	0.46	0
alr4435	2.06	0.4	0
alr5358	2.04	0.36	0
alr0991	2.04	0.17	0
all2705	2.03	0.48	0
alr2831	2.03	0.24	0
alr7126	2.03	0.24	0
alr0101	2.02	0.18	0
all1437	2.02	0.44	0.01
all2928	2.01	0.35	0
all1432	2.01	0.76	0.03
all4902	2	0.16	0
alr4077	2	0.04	0
alr2831	1.99	0.25	0
all0955	1.99	0.3	0
alr7300	1.99	0.42	0.02
alr2355	1.98	0.12	0
all4902	1.98	0.04	0
all3873	1.98	0.21	0
all0759	1.98	0.36	0
alr1805	1.97	0.16	0
all7013	1.96	0.48	0
alr3008	1.96	0.33	0
alr1613	1.96	0.24	0
alr0303	1.96	0.12	0
asl3261	1.96	0.2	0
all2707	1.96	0.35	0
all1598	1.96	0.28	0
all2303	1.95	0.31	0
alr3808	1.95	0.4	0
alr2834	1.94	0.2	0
all4444	1.94	0.14	0
all2928	1.93	0.34	0
alr1081	1.91	0.3	0
alr1155	1.91	0.15	0
all7012	1.91	0.21	0
all3036	1.9	0.19	0
all1417	1.9	0.11	0
asr0102	1.9	0.05	0
all2707	1.89	0.33	0
alr0348	1.88	0.4	0
asl4328	1.88	0.31	0
all7148	1.88	1.37	0.06
asr3834	1.88	0.59	0.01
asl7296	1.87	0.05	0
all4446	1.86	0.11	0
alr7336	1.85	0.22	0
asr0102	1.85	0.06	0
alr1155	1.85	0.37	0
alr4800	1.84	0.1	0
alr2001	1.84	0.42	0
alr4178	1.84	0.14	0
all1517	1.84	0.33	0
alr5352	1.84	0.29	0
alr2311	1.84	0.49	0
all4675	1.83	0.25	0
asl3777	1.83	0.38	0
all2571	1.83	0.24	0
alr2829	1.82	0.79	0.02
alr1665	1.82	0.13	0
all0604	1.82	0.33	0
alr4308	1.82	0.15	0
all2004	1.81	0.08	0
all0521	1.81	0.29	0
alr5352	1.81	0.52	0.04
alr0267	1.81	0.64	0.01
all2303	1.81	0.1	0
all0767	1.81	0.32	0
alr0991	1.81	0.55	0.01
all0603	1.8	0.06	0
asl2397	1.79	0.24	0.01
alr0520	1.79	0.41	0
alr4232	1.79	0.14	0
all4434	1.79	0.18	0
alr2001	1.79	0.31	0
alr2125	1.79	0.3	0
all1758	1.78	0.3	0
alr2535	1.78	0.37	0
alr0267	1.78	0.39	0
alr7604	1.77	0.27	0
alr2817	1.77	0.39	0
all0955	1.76	0.3	0.01
all0349	1.76	0.52	0.01
all0574	1.75	0.21	0
all1424	1.75	0.07	0
alr3817	1.75	0.69	0.02
alr0440	1.75	0.27	0
alr4232	1.75	0.1	0
all7099	1.75	0.14	0
all4008	1.74	0.29	0
asl3888	1.74	0.41	0
alr3676	1.73	0.22	0
Asl2301	1.73	0.21	0
all1424	1.73	0.36	0
all4446	1.73	0.15	0
alr2717	1.73	0.39	0
all0574	1.73	0.15	0
alr4682	1.73	0.12	0
asl3888	1.72	0.45	0
alr1652	1.72	0.4	0
alr3808	1.71	0.71	0.02
asl3262	1.7	0.21	0
all7606	1.7	0.28	0
all0355	1.69	0.14	0
all2080	1.69	0.08	0
all1951	1.69	0.24	0
all1738	1.69	0.12	0
alr3817	1.69	0.56	0.01
alr4178	1.69	0.18	0
all4906	1.68	0.49	0.01
alr2087	1.68	0.41	0
all2777	1.68	0.28	0
alr1612	1.68	0.28	0
alr7378	1.68	0.58	0.01
all1456	1.68	0.58	0.01
alr2087	1.67	0.3	0
all0980	1.67	0.26	0
alr7224	1.66	0.26	0
all3161	1.66	0.46	0.02
alr7127	1.66	0.12	0
alr3692	1.66	0.51	0.01
all3660	1.66	0.2	0
all1598	1.65	0.33	0
all5369	1.65	0.17	0
Asl2301	1.65	0.24	0
asl2354	1.65	0.8	0.02
alr7240	1.64	0.36	0
all1597	1.64	0.21	0
all8020	1.64	0.39	0
alr4156	1.64	0.28	0
alr2464	1.64	0.06	0
all4445	1.63	0.23	0
alr1613	1.63	0.11	0
all2777	1.63	0.99	0.04
alr3008	1.63	0.39	0
alr0990	1.63	0.09	0
alr1634	1.62	0.43	0
all1214	1.62	0.11	0
alr1614	1.62	0.17	0
all2003	1.62	0.29	0
alr1158	1.62	0.26	0
alr5068	1.62	0.15	0
all1430	1.61	0.17	0
all0432	1.61	0.12	0
alr1158	1.61	0.66	0.02
all7117	1.61	0.07	0
all7158	1.61	0.4	0.01
alr1834	1.61	0.12	0
all2846	1.61	0.19	0
all1076	1.61	0.43	0.01
alr7076	1.6	0.25	0
all4445	1.6	0.18	0
alr1407	1.6	0.32	0
alr0990	1.6	0.06	0
all1438	1.6	0.09	0
all0603	1.59	0.09	0
all0592	1.59	0.14	0
alr2830	1.58	0.37	0
asl3262	1.58	0.24	0
alr7301	1.58	0.34	0
all3872	1.58	0.11	0
all1688	1.58	0.12	0
all3642	1.58	0.1	0
alr1159	1.58	0.08	0
asl2354	1.57	0.82	0.03
alr2839	1.57	0.46	0.01
asl2397	1.57	0.38	0.02
all3226	1.57	0.15	0
all2806	1.57	0.11	0
alr7077	1.57	0.36	0
asl3261	1.57	0.57	0.01
alr2708	1.56	0.07	0
all5221	1.56	0.25	0
all0623	1.56	0.19	0
all0592	1.56	0.3	0
alr3676	1.56	0.23	0
alr4800	1.55	0.09	0
alr3692	1.55	0.28	0
alr0030	1.55	0.19	0
alr1614	1.55	0.14	0
alr2749	1.55	0.15	0
alr4682	1.55	0.2	0
alr1159	1.54	0.11	0
all2003	1.54	0.29	0
all2072	1.54	0.15	0
all2080	1.54	0.33	0
all3859	1.54	0.12	0
all2869	1.54	0.33	0
all3035	1.53	0.36	0
alr3506	1.53	0.25	0.01
all1272	1.53	0.08	0
alr5271	1.53	0.44	0.01
all4749	1.53	0.17	0
all0025	1.52	0.2	0
all4906	1.52	0.58	0.02
alr1665	1.52	0.08	0
alr7358	1.52	0.1	0
alr5068	1.52	0.11	0
alr1422	1.52	0.1	0
all0521	1.52	0.1	0
alr3027	1.52	0.45	0.01
alr2009	1.51	0.34	0
alr2729	1.51	0.39	0
all7024	1.51	0.33	0
alr2708	1.5	0.19	0
alr3170	1.5	0.32	0
alr2515	1.5	0.18	0
alr7295	1.5	0.06	0
asr0923	1.5	0.68	0.02
alr0627	1.5	0.52	0.01
alr7126	1.5	0.31	0.02
asr1314	1.49	0.43	0.01
all2395	1.49	0.19	0
asr1775	1.49	0.18	0
alr4505	1.49	0.21	0
alr7326	1.49	0.41	0.01
all0591	1.48	0.19	0
alr0221	1.48	0.18	0
all1053	1.48	0.28	0
all2868	1.48	0.09	0
alr0613	1.48	0.4	0
all3161	1.48	0.16	0
all7120	1.47	0.3	0
alr4681	1.47	0.13	0
asr7257	1.47	0.42	0.03
alr5356	1.47	0.27	0.01
all3788	1.47	0.15	0
alr1834	1.47	0.12	0
all1456	1.47	0.1	0
alr5351	1.47	0.38	0.01
alr2749	1.47	0.18	0
all3642	1.47	0.68	0.02
all1087	1.46	0.18	0
all7245	1.46	0.29	0
all2705	1.46	0.05	0
all3526	1.46	0.31	0
all1431	1.46	0.08	0
alr4706	1.46	0.15	0
alr1698	1.46	0.29	0
asl3889	1.45	0.21	0
alr1905	1.45	0.3	0
asr0785	1.45	0.06	0
alr3012	1.45	0.08	0
all7245	1.44	0.21	0
all2072	1.44	0.08	0
all7024	1.44	0.38	0.02
all3035	1.44	0.33	0
alr5214	1.44	0.27	0
alr5000	1.44	0.08	0
all3660	1.44	0.09	0
alr1867	1.44	0.49	0.01
asr1314	1.43	0.41	0
all1663	1.43	0.21	0
asr7145	1.43	0.15	0
all4749	1.43	0.13	0
alr3240	1.43	0.21	0
alr1245	1.43	0.11	0
alr4392	1.43	0.25	0
all5244	1.43	0.44	0.01
all2952	1.42	0.23	0
all4233	1.42	0.44	0.01
all2004	1.42	0.19	0
alr7326	1.42	0.37	0
alr1655	1.42	0.17	0
all5002	1.42	0.26	0
alr0760	1.41	0.65	0.02
all3526	1.41	0.21	0
alr7604	1.41	0.28	0
all1958	1.41	0.36	0
all7158	1.41	0.4	0
alr5001	1.41	0.5	0.01
alr3930	1.41	0.6	0.07
asr4910	1.41	0.11	0
asr0855	1.41	0.4	0.01
alr1612	1.4	0.47	0.01
all7131	1.4	0.25	0.01
asl2451	1.4	0.22	0
all0713	1.4	0.26	0
all4121	1.39	0.44	0.01
alr3018	1.39	0.19	0
all4121	1.39	0.36	0
all1272	1.39	0.16	0
alr3925	1.39	0.62	0.07
alr5358	1.39	0.15	0
all5369	1.39	0.36	0
asl7246	1.38	0.15	0
asl0027	1.38	0.13	0
all1457	1.38	0.04	0
alr4486	1.38	0.11	0
all1053	1.38	0.28	0
asr3834	1.38	0.31	0
alr5272	1.38	0.47	0.01
asl1262	1.38	0.41	0.01
alr2886	1.38	0.18	0
alr2073	1.37	0.44	0.01
alr1827	1.37	0.29	0
all8070	1.37	0.63	0.02
all8564	1.37	0.06	0
alr3887	1.37	0.19	0
all4127	1.37	0.25	0
alr7076	1.37	0.2	0
asl7246	1.37	0.07	0
alr2709	1.37	0.21	0
asl3480	1.37	0.32	0
alr5035	1.36	0.26	0.01
all3536	1.36	0.43	0.01
all1797	1.36	0.16	0
alr0989	1.36	0.19	0
all1435	1.36	0.28	0.01
alr3103	1.36	0.19	0
all3634	1.36	0.69	0.02
alr7333	1.36	0.44	0.01
asr3134	1.35	0.27	0
asr5262	1.35	0.2	0
alr2886	1.35	0.09	0
alr0318	1.35	0.49	0.01
alr2493	1.35	0.17	0
asr2819	1.35	0.18	0
alr2841	1.35	0.19	0
all7116	1.35	0.19	0
alr3504	1.35	0.45	0.01
alr2841	1.35	0.31	0.01
alr4658	1.35	0.36	0.01
asl1421	1.35	0.29	0
alr0627	1.34	0.71	0.02
all3788	1.34	0.11	0
all3254	1.34	0.47	0.01
all4608	1.34	0.42	0.01
all7179	1.34	0.17	0
alr2049	1.33	0.45	0.01
asr7339	1.33	0.07	0
alr5000	1.33	0.09	0
alr5239	1.33	0.37	0.01
asl3928	1.33	0.48	0.01
alr2464	1.33	0.76	0.17
alr1905	1.33	0.21	0
alr3431	1.32	0.33	0
asl2451	1.32	0.26	0
asl4138	1.32	0.11	0
all1760	1.32	0.1	0
all0759	1.32	0.71	0.04
alr1028	1.32	0.25	0
alr7345	1.32	0.08	0
all0012	1.32	0.42	0.01
alr0074	1.31	0.23	0
alr2732	1.31	0.34	0
alr0029	1.31	0.47	0.01
asr4775	1.31	0.2	0
all2040	1.31	0.22	0.01
asl0716	1.31	0.21	0.01
all2395	1.31	0.47	0.03
all1587	1.31	0.19	0
all5250	1.31	0.21	0
alr2514	1.31	0.58	0.02
all0591	1.3	0.17	0
all1663	1.3	0.15	0
all0589	1.3	0.16	0
all3854	1.3	0.7	0.03
asr7339	1.3	0.1	0
alr0722	1.3	0.24	0.01
all2846	1.3	0.13	0
all1127	1.3	0.6	0.07
alr5067	1.3	0.46	0.01
all2568	1.3	0.14	0
asr5262	1.3	0.15	0
all2099	1.3	0.52	0.01
asl1421	1.29	0.42	0.01
alr7233	1.29	0.17	0.01
asr0785	1.29	0.22	0
alr2514	1.29	0.09	0
all3873	1.29	0.38	0.01
all3141	1.29	0.21	0
all7229	1.29	0.13	0
all5111	1.29	0.32	0
all3305	1.29	0.33	0
alr0520	1.28	0.21	0
alr1677	1.28	0.34	0
all0713	1.28	0.07	0
all0086	1.28	0.29	0
alr7502	1.28	0.33	0
all7229	1.28	0.2	0
alr1690	1.28	0.21	0
asl1262	1.28	0.3	0.02
asr4775	1.27	0.45	0.01
all3792	1.27	0.27	0
all7179	1.27	0.21	0
all5012	1.27	0.36	0.01
alr0487	1.27	0.1	0
alr1698	1.27	0.41	0.01
all3306	1.27	0.22	0
all1076	1.27	0.46	0.01
alr0317	1.27	0.1	0
alr1593	1.27	0.11	0
alr4965	1.27	0.14	0
alr1245	1.27	0.11	0
alr1206	1.26	0.18	0
all7055	1.26	0.22	0.01
all4160	1.26	0.14	0
all2382	1.26	0.21	0
all1951	1.26	0.31	0
alr0487	1.26	0.07	0
alr0613	1.26	0.43	0.03
alr3681	1.26	0.33	0
all0594	1.26	0.21	0
alr4385	1.26	0.28	0
all1760	1.26	0.34	0
alr4812	1.25	0.39	0.01
alr1924	1.25	0.18	0
all0041	1.25	0.17	0
alr4505	1.25	0.14	0
all2099	1.25	0.3	0
all1035	1.25	0.49	0.02
alr1654	1.25	0.19	0.01
alr7337	1.25	0.13	0
alr3874	1.25	0.37	0.01
all4499	1.25	0.08	0
all3922	1.25	0.12	0
alr4798	1.24	0.42	0.01
all1797	1.24	0.24	0
all4933	1.24	0.1	0
alr4706	1.24	0.23	0
alr5272	1.24	0.24	0.01
all2952	1.24	0.05	0
alr0663	1.24	0.13	0
all0604	1.24	0.64	0.04
all7617	1.23	0.37	0.01
all2868	1.23	0.11	0
all0087	1.23	0.06	0
alr2954	1.23	0.23	0
all7166	1.23	0.76	0.17
alr0029	1.23	0.3	0
all4183	1.23	0.17	0
all4778	1.23	0.06	0
all7319	1.23	0.32	0
alr2828	1.22	0.15	0
all3346	1.22	0.23	0
all1587	1.22	0.27	0
all4933	1.22	0.14	0
asr1667	1.22	0.29	0
alr2825	1.22	0.45	0.06
all0355	1.22	0.3	0
all1517	1.22	0.24	0
alr0663	1.22	0.1	0
alr2730	1.22	0.47	0.02
all4444	1.21	0.16	0
all7011	1.21	0.25	0.01
all1802	1.21	0.23	0
all2422	1.21	0.13	0
alr0091	1.21	0.38	0.01
alr0440	1.21	0.3	0
all7571	1.21	0.36	0.01
all0258	1.21	0.23	0
alr1160	1.21	0.11	0
alr4807	1.21	0.14	0
asl7296	1.21	0.51	0.02
all0935	1.21	0.25	0
all1089	1.21	0.43	0.01
alr0645	1.2	0.22	0
alr0054	1.2	0.1	0
asr4987	1.2	0.36	0.01
all2571	1.2	0.15	0
alr3816	1.2	0.06	0
alr1868	1.2	0.09	0
asr4549	1.2	0.21	0
asr2172	1.2	0.15	0.01
all1707	1.19	0.18	0
asr9503	1.19	0.38	0.01
all1647	1.19	0.14	0
all7012	1.19	0.33	0.02
all0065	1.19	0.14	0
all7632	1.19	0.21	0
asr0460	1.19	0.27	0
alr3364	1.19	0.16	0
all4970	1.19	0.43	0.01
all7332	1.19	0.19	0
alr0947	1.19	0.27	0
asr9503	1.19	0.37	0.01
all0861	1.19	0.48	0.02
all1704	1.19	0.25	0.02
all0775	1.19	0.12	0
all7011	1.18	0.17	0
alr0054	1.18	0.62	0.03
all2806	1.18	0.37	0.01
alr1160	1.18	0.25	0
alr2840	1.18	0.23	0
all0002	1.18	0.25	0.02
all1683	1.18	0.26	0
all0263	1.18	0.46	0.01
alr4798	1.18	0.1	0
all1151	1.18	0.15	0
all3536	1.18	0.24	0
alr0761	1.18	0.19	0
all0594	1.17	0.07	0
all0245	1.17	0.17	0
asl3923	1.17	0.25	0
all3854	1.17	0.35	0.01
alr2492	1.17	0.07	0
alr7524	1.17	0.22	0
alr1689	1.17	0.43	0.02
alr4158	1.17	0.66	0.04
alr5223	1.17	0.2	0
asl0560	1.17	0.16	0
all1617	1.17	0.56	0.03
asr1775	1.17	0.39	0.01
asr4549	1.17	0.19	0
alr3712	1.17	0.19	0
asr3457	1.16	0.07	0
alr3751	1.16	0.2	0
alr7074	1.16	0.39	0.01
alr3431	1.16	0.23	0
alr4537	1.16	0.25	0
alr1308	1.16	0.14	0
all4555	1.16	0.18	0
alr2743	1.16	0.39	0.01
all3521	1.15	0.02	0
alr5045	1.15	0.52	0.02
alr2834	1.15	0.2	0.01
alr3026	1.15	0.23	0
all7148	1.15	0.5	0.08
alr4392	1.15	0.18	0
all1814	1.15	0.23	0
asl3674	1.15	0.57	0.03
alr2881	1.14	0.17	0
all4778	1.14	0.33	0.01
all4981	1.14	0.38	0.01
all4316	1.14	0.13	0
alr7083	1.14	0.26	0.02
all2875	1.14	0.09	0
alr3887	1.14	0.23	0
alr3816	1.14	0.06	0
all5093	1.14	0.32	0.01
alr2771	1.14	0.21	0
all2396	1.13	0.48	0.01
all3866	1.13	0.31	0.01
alr3548	1.13	0.21	0
alr3507	1.13	0.21	0
all7372	1.13	0.26	0
all0266	1.13	0.17	0
all0136	1.13	0.07	0
all0623	1.13	0.06	0
alr4812	1.13	0.33	0.01
alr3874	1.13	0.39	0.01
all2384	1.13	0.22	0
alr2745	1.13	0.07	0
alr0033	1.13	0.36	0.01
all0042	1.12	0.06	0
all4499	1.12	0.35	0.01
alr1492	1.12	0.21	0
all7117	1.12	0.22	0.02
all1980	1.12	0.46	0.02
alr3681	1.12	0.15	0
asr1667	1.12	0.51	0.02
alr2731	1.12	0.47	0.02
all7002	1.12	0.11	0
all4375	1.12	0.01	0
all8070	1.12	0.24	0.02
all0624	1.12	0.57	0.03
all7319	1.12	0.39	0.01
asl3981	1.11	0.14	0
alr4158	1.11	0.51	0.02
all7027	1.11	0.4	0.01
asr3457	1.11	0.25	0
alr3018	1.11	0.34	0.01
alr0477	1.11	0.1	0
alr1552	1.11	0.06	0
alr0318	1.11	0.34	0.01
all2002	1.11	0.34	0.01
all2396	1.11	0.08	0
asr1405	1.11	0.31	0.01
all2869	1.11	0.09	0
all2134	1.11	0.25	0
all3007	1.11	0.34	0.01
asl2299	1.11	0.32	0.01
all7644	1.1	0.34	0.03
all0012	1.1	0.3	0.01
asl3777	1.1	0.11	0
all1339	1.1	0.3	0.01
all5115	1.1	0.57	0.04
alr3012	1.1	0.17	0
alr3930	1.1	0.1	0
asr4987	1.1	0.6	0.03
alr0718	1.09	0.42	0.02
alr2745	1.09	0.07	0
alr0301	1.09	0.22	0.01
all5245	1.09	0.35	0.01
alr7124	1.09	0.28	0
alr5067	1.09	0.68	0.04
alr1868	1.09	0.13	0
alr1600	1.09	0.2	0
all3634	1.09	0.25	0.02
alr5121	1.09	0.12	0
all5241	1.09	0.41	0.01
asl5015	1.09	0.26	0
alr2579	1.09	0.3	0.03
asl0715	1.08	0.22	0
alr4344	1.08	0.43	0.01
alr0989	1.08	0.34	0.01
alr0103	1.08	0.14	0
alr2729	1.08	0.17	0
all7630	1.08	0.27	0.02
all3521	1.08	0.04	0
asr7603	1.08	0.14	0
alr1690	1.07	0.28	0
alr0622	1.07	0.35	0.01
all1683	1.07	0.2	0
alr0582	1.07	0.27	0
alr5121	1.07	0.3	0.03
alr1545	1.07	0.08	0
all4970	1.07	0.2	0
all1707	1.07	0.2	0
all3459	1.07	0.09	0
asl0884	1.07	0.4	0.01
all2260	1.07	0.51	0.02
alr5214	1.07	0.43	0.02
alr0766	1.06	0.16	0
all0889	1.06	0.15	0
all4802	1.06	0.2	0
asl0151	1.06	0.52	0.03
asl0715	1.06	0.23	0
asr2896	1.06	0.22	0
asr7067	1.06	0.16	0
alr7075	1.06	0.29	0.03
all4348	1.06	0.18	0
all3839	1.06	0.33	0.01
all2568	1.06	0.26	0
all2040	1.06	0.29	0.01
all7072	1.06	0.34	0.01
alr2298	1.05	0.21	0
alr0760	1.05	0.21	0.01
all1127	1.05	0.27	0
all3876	1.05	0.24	0
all7178	1.05	0.3	0.01
all4608	1.05	0.26	0
alr1042	1.05	0.28	0
all3305	1.05	0.2	0
all0797	1.05	0.37	0.01
all3680	1.05	0.38	0.02
alr1206	1.05	0.43	0.02
asl3981	1.05	0.37	0.01
asr4678	1.05	0.3	0.01
all7355	1.05	0.37	0.05
all0578	1.05	0.28	0.01
all0329	1.04	0.13	0
all0967	1.04	0.19	0.01
alr3357	1.04	0.21	0
alr1552	1.04	0.16	0
all4802	1.04	0.32	0.01
all4375	1.04	0.05	0
all3180	1.04	0.19	0
all8520	1.04	0.09	0
alr5353	1.04	0.47	0.07
alr2737	1.04	0.17	0
all0266	1.04	0.22	0
alr7077	1.04	0.1	0
alr2881	1.04	0.25	0.02
all1416	1.04	0.1	0
alr4537	1.04	0.05	0
all4160	1.04	0.13	0
alr1593	1.04	0.31	0.01
all3876	1.03	0.29	0.01
alr7094	1.03	0.36	0.01
alr4596	1.03	0.07	0
all4420	1.03	0.17	0
all0086	1.03	0.2	0
alr1900	1.03	0.07	0
asr0843	1.03	0.12	0
alr5270	1.03	0.29	0
alr7346	1.03	0.34	0.01
all1214	1.03	0.22	0
alr0359	1.03	0.24	0
all3114	1.03	0.1	0
alr5035	1.03	0.25	0
all0087	1.02	0.12	0
all1087	1.02	0.55	0.04
all4183	1.02	0.2	0
asr1335	1.02	0.36	0.01
all1691	1.02	0.4	0.01
asr1592	1.02	0.22	0
alr1308	1.02	0.12	0
alr7219	1.02	0.28	0.01
alr3789	1.02	0.61	0.13
all5073	1.02	0.27	0.03
alr1545	1.02	0.27	0.01
alr2835	1.02	0.22	0
asr1156	1.02	0.43	0.02
alr1867	1.02	0.07	0
alr5338	1.02	0.43	0.02
all0748	1.02	0.23	0
all0011	1.01	0.07	0
asl0846	1.01	0.56	0.03
alr1264	1.01	0.17	0
all0178	1.01	0.07	0
all1439	1.01	0.26	0
all7133	1.01	0.37	0.04
all8520	1.01	0.18	0
alr1827	1.01	0.08	0
asl4138	1.01	0.18	0
alr1042	1.01	0.23	0
alr8509	1.01	0.19	0
alr2049	1.01	0.21	0
all7313	1.01	0.02	0
alr2824	1.01	0.31	0.01
alr0728	1.01	0.2	0
asr1714	1.01	0.12	0
alr1740	1	0.09	0
asl0749	1	0.12	0
all2384	1	0.11	0
asr7338	1	0.38	0.07
alr3395	1	0.17	0
all3520	1	0.04	0
alr1223	1	0.53	0.03
alr3155	1	0.4	0.02
all2134	1	0.21	0
alr7384	1	0.28	0.01
asr1234	1	0.13	0.01
all2320	1	0.29	0.01
alr0477	1	0.3	0.01
alr2954	1	0.51	0.04
alr7304	1	0.32	0.01
all2508	1	0.19	0
alr7337	1	0.29	0.01
alr3548	1	0.38	0.02
all1651	1	0.68	0.15
all7313	1	0.16	0
all4316	1	0.09	0
alr0953	1	0.3	0.01
alr0335	0.99	0.13	0
all0624	0.99	0.08	0
all2441	0.99	0.26	0
alr0103	0.99	0.32	0.01
alr8510	0.99	0.41	0.02
all0042	0.99	0.25	0
alr2982	0.99	0.28	0.01
all7106	0.99	0.34	0.01
all7167	0.99	0.25	0.01
alr3890	0.99	0.85	0.41
asr1661	0.99	0.31	0.01
asr7603	0.99	0.28	0
alr3762	0.99	0.26	0.01
asl0884	0.99	0.17	0
all3631	0.99	0.43	0.01
all2907	0.99	0.66	0.06
asl1922	0.99	0.32	0.01
all3918	0.99	0.32	0.01
alr8546	0.99	0.26	0.01
all7112	0.99	0.33	0.01
all3581	0.98	0.09	0
alr7232	0.98	0.19	0
alr1216	0.98	0.15	0
all0298	0.98	0.33	0.01
all2069	0.98	0.23	0
alr2326	0.98	0.3	0.01
asl2299	0.98	0.22	0
alr2737	0.98	0.21	0
all1075	0.98	0.1	0
all4999	0.98	0.35	0.01
alr4149	0.98	0.12	0
alr4344	0.98	0.22	0
asl0009	0.98	0.45	0.02
alr2825	0.98	0.42	0.02
asl0749	0.98	0.05	0
alr2968	0.98	0.58	0.05
alr3809	0.98	0.2	0
alr2968	0.98	0.25	0.01
alr2851	0.98	0.27	0.01
all5245	0.98	0.09	0
all2133	0.97	0.31	0.01
alr4485	0.97	0.09	0
all3922	0.97	0.11	0
all4434	0.97	0.29	0.01
all4140	0.97	0.12	0
all7376	0.97	0.33	0.01
all2810	0.97	0.14	0
alr2828	0.97	0.34	0.04
all0921	0.97	0.36	0.01
alr7192	0.97	0.05	0
alr7192	0.97	0.16	0
all1021	0.97	0.41	0.02
asl0629	0.97	0.14	0
all0219	0.97	0.1	0
alr2979	0.97	0.2	0
all7303	0.96	0.27	0.01
alr0766	0.96	0.08	0
all0889	0.96	0.13	0
all7137	0.96	0.17	0
all2501	0.96	0.27	0.01
alr2818	0.96	0.31	0.04
all0328	0.96	0.33	0.01
all3678	0.96	0.54	0.03
alr9504	0.96	0.38	0.01
alr7250	0.96	0.32	0.01
all3580	0.96	0.13	0
all7268	0.96	0.33	0.01
alr0584	0.96	0.27	0.01
alr3464	0.96	0.28	0.01
alr7530	0.96	0.33	0.01
all7005	0.96	0.33	0.01
all2508	0.95	0.11	0
asl4244	0.95	0.41	0.02
all1480	0.95	0.36	0.02
alr3858	0.95	0.47	0.03
alr2887	0.95	0.12	0
alr5001	0.95	0.44	0.02
all0219	0.95	0.36	0.01
asr1661	0.95	0.62	0.07
all7098	0.95	0.19	0.01
asr1559	0.95	0.33	0.01
asl4244	0.95	0.28	0.01
alr4320	0.95	0.05	0
all8022	0.95	0.29	0.03
all1704	0.95	0.12	0
all0041	0.95	0.19	0.01
all7244	0.95	0.22	0
asr5350	0.94	0.21	0.02
all3918	0.94	0.33	0.01
alr3364	0.94	0.16	0
asr3878	0.94	0.12	0
all3034	0.94	0.34	0.01
asl5015	0.94	0.26	0.01
alr5357	0.94	0.27	0.01
all3459	0.94	0.27	0.01
all2318	0.94	0.18	0
all4185	0.94	0.33	0.01
asr4517	0.94	0.07	0
all3520	0.94	0.11	0
alr0053	0.94	0.18	0
all3160	0.94	0.47	0.03
alr1909	0.94	0.24	0.01
alr0874	0.94	0.25	0.02
alr0943	0.93	0.28	0.01
all0632	0.93	0.38	0.01
alr0031	0.93	0.13	0.01
all3581	0.93	0.28	0.01
alr4278	0.93	0.28	0.01
all4613	0.93	0.1	0
all4609	0.93	0.09	0
alr1920	0.93	0.13	0
alr2475	0.93	0.27	0.01
all1717	0.93	0.35	0.01
asr1335	0.93	0.29	0.01
all2875	0.93	0.34	0.01
alr3300	0.93	0.95	0.16
alr3357	0.93	0.29	0.01
all5359	0.93	0.27	0.01
alr0599	0.93	0.52	0.04
asr7145	0.93	0.13	0
alr2836	0.93	0.36	0.05
all5056	0.92	0.12	0
all3891	0.92	0.08	0
alr4695	0.92	0.33	0.06
asr0843	0.92	0.16	0
alr0782	0.92	1.24	0.23
all5244	0.92	0.31	0.01
alr4111	0.92	0.23	0.01
alr2739	0.92	0.36	0.02
all0258	0.92	0.32	0.01
all0748	0.92	0.34	0.01
alr0091	0.92	0.39	0.02
alr7384	0.92	0.15	0
alr1900	0.92	0.31	0.01
asr1558	0.92	0.13	0
alr4147	0.92	0.23	0
asl0883	0.92	0.23	0
asl1922	0.92	0.35	0.01
alr2057	0.92	0.21	0
all0665	0.91	0.22	0
alr2493	0.91	0.17	0
all4966	0.91	0.31	0.05
alr1952	0.91	0.46	0.02
alr4583	0.91	0.31	0.01
alr0733	0.91	0.54	0.04
alr7381	0.91	0.18	0
asl0009	0.91	0.33	0.01
all4110	0.91	0.3	0.05
asl1777	0.91	0.47	0.03
alr2744	0.91	0.12	0
all4140	0.91	0.07	0
alr2895	0.91	0.19	0
all0178	0.91	0.28	0.01
alr3618	0.91	0.37	0.07
all0589	0.91	0.35	0.01
alr1313	0.91	0.14	0
asl3597	0.91	0.43	0.02
alr1324	0.91	0.13	0
all7331	0.9	0.4	0.04
alr3170	0.9	0.18	0
alr4072	0.9	0.33	0.01
all8554	0.9	0.42	0.06
alr1174	0.9	0.2	0
alr4385	0.9	0.05	0
all3256	0.9	0.24	0.01
alr3287	0.9	0.22	0
all3160	0.9	0.16	0
all1647	0.9	0.23	0
all4501	0.9	0.17	0
all4185	0.9	0.19	0
all3346	0.9	0.31	0.03
asr4678	0.9	0.35	0.01
alr3504	0.9	0.29	0.01
asr4707	0.9	0.12	0
all2352	0.9	0.12	0
all7610	0.9	0.43	0.03
alr3287	0.9	0.14	0
alr0317	0.9	0.42	0.03
all0935	0.9	0.18	0
all1708	0.9	0.27	0.01
alr2450	0.9	0.14	0
all0797	0.9	0.31	0.01
all3333	0.9	0.09	0
all0136	0.9	0.28	0.01
all0011	0.89	0.04	0
asr4910	0.89	0.17	0
alr8566	0.89	0.25	0.01
all1151	0.89	0.33	0.02
alr2326	0.89	0.27	0.01
asr2474	0.89	0.26	0.01
all2894	0.89	0.37	0.02
all2352	0.89	0.47	0.04
alr1128	0.89	0.19	0
all3259	0.89	0.16	0
all4350	0.89	0.41	0.03
asl4765	0.89	0.17	0.01
alr2730	0.89	0.29	0.01
alr1419	0.89	0.27	0.01
alr3809	0.88	0.26	0.01
all0374	0.88	0.17	0.01
alr3979	0.88	0.22	0
asr1592	0.88	0.52	0.05
asr7385	0.88	0.18	0
alr1223	0.88	0.27	0.01
alr0304	0.88	0.19	0
alr5240	0.88	0.38	0.02
all2002	0.88	0.29	0.01
asr2474	0.88	0.27	0.01
alr0584	0.88	0.4	0.02
alr4235	0.88	0.1	0
all3891	0.88	0.24	0.01
alr7323	0.88	0.35	0.01
all3007	0.88	0.46	0.03
all2770	0.88	0.25	0.01
asr3168	0.88	0.13	0
all0187	0.88	0.3	0.01
all4336	0.88	0.15	0
alr4589	0.88	0.4	0.02
all0630	0.88	0.37	0.01
alr4943	0.88	0.23	0
all1950	0.88	0.05	0
all7174	0.88	0.23	0.02
asr7230	0.88	0.3	0.01
all7099	0.88	0.17	0
alr2494	0.88	0.44	0.03
alr1786	0.88	0.12	0
asl1778	0.87	0.39	0.02
all5057	0.87	0.45	0.03
asr3109	0.87	0.37	0.03
all4966	0.87	0.45	0.03
all7010	0.87	0.13	0
alr5034	0.87	0.29	0.01
asl8021	0.87	0.29	0.01
alr4681	0.87	0.36	0.02
alr4582	0.87	0.22	0
alr2742	0.87	0.26	0.01
all3704	0.87	0.09	0
alr2887	0.87	0.09	0
all5250	0.87	0.24	0.01
all3575	0.87	0.18	0
all2501	0.87	0.14	0
all4698	0.87	0.13	0
alr4965	0.87	0.3	0.01
alr0939	0.86	0.2	0
all1549	0.86	0.09	0
alr8560	0.86	0.05	0
all4285	0.86	0.05	0
alr0718	0.86	0.61	0.07
all3839	0.86	0.28	0.01
alr4583	0.86	0.41	0.02
alr3395	0.86	0.09	0
all5018	0.86	0.39	0.02
alr4911	0.86	0.46	0.08
alr7082	0.86	0.25	0.01
all1436	0.86	0.46	0.02
all1090	0.86	0.38	0.06
alr4944	0.86	0.06	0
alr2392	0.86	0.26	0.01
alr1792	0.86	0.41	0.03
alr5234	0.86	0.08	0
asr4154	0.85	0.22	0.01
alr7345	0.85	0.45	0.07
all1342	0.85	0.27	0.01
alr3301	0.85	0.13	0
alr1906	0.85	0.47	0.04
alr1906	0.85	0.31	0.01
alr4550	0.85	0.37	0.02
asr2605	0.85	0.34	0.06
alr4273	0.85	0.33	0.02
all5306	0.85	0.23	0
alr1313	0.85	0.13	0
alr4509	0.85	0.56	0.06
all3879	0.85	0.38	0.02
alr1492	0.85	0.14	0
asl3517	0.85	0.25	0.01
asr1408	0.85	0.13	0
all0273	0.85	0.41	0.03
all5058	0.85	0.1	0
asl7327	0.85	0.34	0.02
alr0761	0.85	0.13	0.01
asl3674	0.85	0.36	0.01
all4580	0.85	0.3	0.01
alr5362	0.85	0.35	0.02
asl2714	0.85	0.2	0
alr2921	0.85	0.25	0.01
all0032	0.84	0.3	0.01
all2133	0.84	0.32	0.01
alr2851	0.84	0.44	0.13
asr7104	0.84	0.37	0.02
all7632	0.84	0.23	0.01
all3678	0.84	0.34	0.01
all3632	0.84	0.39	0.05
alr2350	0.84	0.44	0.03
asr7257	0.84	0.43	0.06
asl0883	0.84	0.24	0.01
alr3658	0.84	0.55	0.07
asr0485	0.84	0.09	0
all1284	0.84	0.14	0
all3792	0.84	0.32	0.01
asl8537	0.84	0.05	0
alr5275	0.84	0.09	0
alr3464	0.84	0.29	0.01
all0085	0.84	0.2	0
all3575	0.84	0.2	0
all4106	0.84	0.3	0.01
alr3858	0.83	0.23	0.01
alr1713	0.83	0.23	0.01
alr4164	0.83	0.31	0.02
all1288	0.83	0.25	0.01
alr3667	0.83	0.17	0
asl4137	0.83	0.13	0
asl1664	0.83	0.24	0.01
alr0290	0.83	0.23	0.02
asl3597	0.83	0.12	0
all1691	0.83	0.38	0.02
asr1558	0.83	0.07	0
alr4596	0.83	0.14	0
alr8566	0.83	0.19	0
alr7020	0.83	0.41	0.08
alr9504	0.82	0.31	0.02
all1425	0.82	0.29	0.01
alr7096	0.82	0.19	0
all4503	0.82	0.33	0.02
all4555	0.82	0.31	0.02
all5012	0.82	0.13	0
alr4164	0.82	0.15	0
asl0881	0.82	0.08	0
asr4707	0.82	0.47	0.04
all0648	0.82	0.21	0.01
alr2822	0.82	0.15	0
all0352	0.82	0.06	0
alr4582	0.82	0.15	0
alr3705	0.82	0.13	0
alr3920	0.82	0.1	0
alr7253	0.82	0.37	0.02
all4901	0.82	0.24	0.01
all0767	0.82	0.07	0
alr2723	0.82	0.21	0.02
alr0734	0.82	0.19	0
all0743	0.82	0.33	0.02
alr2502	0.82	0.93	0.2
all7185	0.81	0.23	0.01
all5171	0.81	0.44	0.04
all5018	0.81	0.53	0.06
alr1655	0.81	0.14	0
alr5227	0.81	0.17	0
all3859	0.81	0.02	0
alr1216	0.81	0.25	0.01
asl8050	0.81	0.28	0.01
asl4263	0.81	0.19	0
all0298	0.81	0.12	0
all4246	0.81	0.66	0.11
all5022	0.81	0.19	0
all0328	0.81	0.28	0.01
alr5251	0.81	0.36	0.02
asr7037	0.81	0.19	0
all4496	0.81	0.26	0.01
alr2450	0.81	0.64	0.06
all0273	0.81	0.1	0
alr4066	0.81	0.13	0
alr0992	0.81	0.12	0
all5138	0.81	0.36	0.02
alr3921	0.81	0.1	0
alr2888	0.81	0.35	0.02
all3879	0.8	0.57	0.06
asl0881	0.8	0.46	0.05
alr3037	0.8	0.48	0.05
asr3168	0.8	0.41	0.02
all7615	0.8	0.21	0.03
all4817	0.8	0.16	0
alr0582	0.8	0.38	0.03
all0921	0.8	0.35	0.01
all7310	0.8	0.26	0.01
asl3923	0.8	0.34	0.02
all5120	0.8	0.47	0.04
alr4273	0.8	0.44	0.04
alr4157	0.8	0.33	0.02
asl4262	0.8	0.27	0.01
asr4657	0.8	0.49	0.04
all1288	0.8	0.3	0.01
asr2172	0.8	0.3	0.01
all3976	0.8	0.32	0.01
all0259	0.8	0.2	0
alr3932	0.8	0.48	0.04
all5169	0.8	0.18	0
alr1526	0.8	0.19	0
asl4948	0.8	0.25	0.01
alr3610	0.8	0.14	0
alr7169	0.8	0.15	0
all0937	0.79	0.34	0.07
all3673	0.79	0.2	0.01
all5057	0.79	0.15	0
all5122	0.79	0.14	0.01
asr5298	0.79	0.03	0
alr3471	0.79	0.95	0.53
alr0877	0.79	0.17	0
all3976	0.79	0.17	0
all0632	0.79	0.3	0.01
all8079	0.79	0.09	0
asr1714	0.79	0.27	0.01
alr0733	0.79	0.56	0.07
alr1633	0.79	0.33	0.06
alr3230	0.79	0.38	0.03
alr1921	0.79	0.33	0.04
all7172	0.79	0.26	0.01
asr7230	0.79	0.14	0
asl2362	0.79	0.3	0.01
asr0581	0.79	0.28	0.01
alr1952	0.79	0.14	0
alr5252	0.79	0.08	0
all0665	0.79	0.63	0.08
all8519	0.79	0.26	0.01
all3034	0.79	0.7	0.09
alr1217	0.78	0.25	0.01
all4071	0.78	0.46	0.04
all2225	0.78	0.18	0
alr4066	0.78	0.24	0.01
all1280	0.78	0.34	0.02
asr4517	0.78	0.08	0
alr4320	0.78	0.15	0
asl8521	0.78	0.61	0.09
all1319	0.78	0.2	0.01
alr7249	0.78	0.3	0.05
all4591	0.78	0.32	0.02
all1970	0.78	0.29	0.01
all0278	0.78	0.17	0
asl0338	0.78	0.32	0.03
alr4251	0.78	0.18	0
all1597	0.78	0.46	0.09
all4591	0.78	0.32	0.02
asl1778	0.78	0.25	0.01
alr3958	0.78	0.3	0.01
all4999	0.78	0.45	0.04
alr4695	0.78	0.28	0.01
all7259	0.78	0.38	0.02
all2421	0.78	0.23	0.01
asr4584	0.78	0.15	0
all0010	0.78	0.1	0
alr0073	0.78	0.28	0.01
alr3330	0.78	0.43	0.03
alr3423	0.78	0.21	0.01
alr1320	0.78	0.21	0.01
asl0260	0.78	0.32	0.02
alr2717	0.77	0.5	0.07
alr4157	0.77	0.26	0.01
alr3863	0.77	0.28	0.05
alr0946	0.77	0.05	0
alr0442	0.77	0.24	0.01
alr4156	0.77	0.11	0
all0937	0.77	0.63	0.26
all4400	0.77	0.19	0
all9031	0.77	0.21	0.01
all4982	0.77	0.1	0
alr0483	0.77	0.34	0.02
all0385	0.77	0.16	0
alr2999	0.77	0.19	0
alr0124	0.77	0.18	0
all7172	0.77	0.24	0.01
asr4937	0.77	0.5	0.05
alr3553	0.77	0.3	0.01
all5282	0.77	0.22	0.01
all8548	0.77	0.26	0.01
alr2398	0.77	0.31	0.02
alr3510	0.77	0.15	0
alr0053	0.77	0.13	0
all4496	0.77	0.23	0.01
all0152	0.77	0.34	0.02
all0783	0.77	0.33	0.03
asr7385	0.77	0.24	0.01
alr5209	0.77	0.09	0
alr1713	0.77	0.17	0
alr4742	0.76	0.7	0.18
all3458	0.76	0.31	0.08
all1765	0.76	0.18	0
all4296	0.76	0.31	0.02
alr3125	0.76	0.28	0.01
alr2807	0.76	0.39	0.02
alr5301	0.76	0.28	0.01
all1281	0.76	0.44	0.03
alr7530	0.76	0.18	0
all5038	0.76	0.03	0
all3257	0.76	0.18	0
alr5049	0.76	0.63	0.14
all2320	0.76	0.35	0.02
all4127	0.76	0.4	0.02
alr0849	0.76	0.49	0.06
alr1920	0.76	0.04	0
all9023	0.76	0.4	0.03
all2736	0.76	0.3	0.01
alr1312	0.76	0.24	0.01
alr2328	0.76	0.14	0
all5344	0.76	0.25	0.03
alr3372	0.76	0.32	0.01
alr4961	0.76	0.11	0
alr5240	0.76	0.19	0.03
all0980	0.76	0.17	0
all1738	0.76	0.47	0.06
all7080	0.76	0.04	0
all4040	0.76	0.1	0
asl4022	0.75	0.27	0.01
asr1025	0.75	0.42	0.03
alr2010	0.75	0.39	0.03
alr3658	0.75	0.47	0.06
asl4409	0.75	0.15	0.01
all2452	0.75	0.43	0.03
alr5284	0.75	0.16	0
asl4014	0.75	0.16	0
asl4022	0.75	0.1	0
asl2469	0.75	0.25	0.01
all0743	0.75	0.11	0
all2716	0.75	0.15	0
alr7049	0.75	0.3	0.03
all4497	0.75	0.35	0.07
all2906	0.75	0.46	0.04
all3029	0.75	0.07	0
alr2832	0.75	0.37	0.07
all1861	0.75	0.95	0.2
alr2746	0.75	0.34	0.03
asl3849	0.75	0.41	0.04
all7259	0.75	0.15	0
all2736	0.75	0.26	0.01
alr4334	0.75	0.13	0
alr4334	0.75	0.25	0.01
alr0366	0.75	0.14	0
all4420	0.74	0.58	0.06
all5265	0.74	0.88	0.13
all2461	0.74	0.48	0.06
all4609	0.74	0.24	0.01
alr2771	0.74	0.14	0
all2693	0.74	0.16	0
all3272	0.74	0.25	0.01
asr4584	0.74	0.3	0.07
asl8072	0.74	0.04	0
asr4314	0.74	0.11	0
all0929	0.74	0.27	0.01
alr4251	0.74	0.5	0.04
asr7104	0.74	0.56	0.23
alr3300	0.74	0.59	0.07
alr7378	0.74	0.11	0
alr3706	0.74	0.27	0.02
all5022	0.74	0.21	0.03
alr5157	0.74	0.24	0.01
asl0885	0.74	0.49	0.04
all5013	0.74	0.17	0
alr3522	0.74	0.23	0.01
all2171	0.74	0.36	0.03
alr8562	0.74	0.57	0.07
all0783	0.74	0.35	0.03
alr7132	0.74	0.35	0.07
all1861	0.73	0.63	0.08
all2011	0.73	0.42	0.03
all8554	0.73	0.18	0
alr2492	0.73	0.21	0.01
asl0260	0.73	0.28	0.01
all0144	0.73	0.08	0
all0854	0.73	0.38	0.02
alr1078	0.73	0.17	0
alr2888	0.73	0.27	0.01
all5013	0.73	0.51	0.05
alr5226	0.73	0.26	0.01
alr1174	0.73	0.7	0.09
asl4263	0.73	0.16	0
all3256	0.73	0.35	0.06
all3717	0.73	0.06	0
alr3399	0.73	0.11	0
alr8542	0.73	0.21	0.02
all3209	0.73	0.4	0.03
alr0276	0.73	0.26	0.01
alr3123	0.73	0.19	0.01
alr0599	0.72	0.54	0.07
all2319	0.72	0.14	0
all4857	0.72	0.25	0.01
asr1409	0.72	0.11	0.01
alr3522	0.72	0.15	0
alr4438	0.72	0.2	0.01
alr0288	0.72	0.15	0.02
alr5361	0.72	0.38	0.12
asl7119	0.72	0.28	0.01
asl1777	0.72	0.37	0.07
alr1320	0.72	0.51	0.06
alr3338	0.72	0.27	0.02
alr8560	0.72	0.41	0.04
alr4964	0.72	0.19	0
all3838	0.72	0.4	0.04
alr0593	0.72	0.15	0
all2461	0.72	0.11	0
all3335	0.72	0.33	0.02
all0177	0.72	0.22	0.01
asr1953	0.72	0.05	0
alr4702	0.72	0.18	0
all0259	0.71	0.31	0.01
alr1851	0.71	0.41	0.05
alr7014	0.71	0.13	0.01
alr4803	0.71	0.22	0.01
alr4147	0.71	0.18	0
asr1955	0.71	0.15	0
all2381	0.71	0.17	0
all1021	0.71	0.53	0.09
alr0255	0.71	0.15	0
alr2975	0.71	0.57	0.09
all4377	0.71	0.22	0.01
all2327	0.71	0.18	0.01
alr0088	0.71	0.34	0.02
all4304	0.71	0.21	0.01
all1980	0.71	0.3	0.05
asr1734	0.71	0.25	0.01
alr4696	0.71	0.15	0
all7315	0.71	0.21	0.01
asr4657	0.71	0.27	0.01
alr4803	0.71	0.25	0.01
alr1526	0.71	0.22	0.01
asl8050	0.71	0.16	0
asl5277	0.7	0.18	0.01
alr2895	0.7	0.23	0.01
all4246	0.7	0.33	0.03
all0688	0.7	0.27	0.01
alr1222	0.7	0.04	0
alr0874	0.7	0.16	0
alr1855	0.7	0.77	0.47
all5342	0.7	0.54	0.21
alr0484	0.7	0.26	0.01
alr0593	0.7	0.14	0
alr3456	0.7	0.05	0
alr0986	0.7	0.14	0
alr2823	0.7	0.3	0.04
all0929	0.7	0.09	0
all1140	0.7	0.32	0.04
alr2936	0.7	0.23	0.01
all4285	0.7	0.18	0
alr4149	0.7	0.25	0.01
asr3935	0.7	0.09	0
all1684	0.7	0.22	0.01
all4501	0.7	0.07	0
all1032	0.7	0.16	0
alr4853	0.7	0.56	0.06
all3652	0.7	0.12	0
all4656	0.7	0.4	0.03
asl5072	0.7	0.21	0.01
all3872	0.7	0.27	0.02
all7317	0.7	0.19	0.01
alr2979	0.69	0.17	0
alr7224	0.69	0.07	0
alr3296	0.69	0.2	0.01
alr0300	0.69	0.15	0.01
asl3480	0.69	0.34	0.03
all2452	0.69	0.24	0.01
all0648	0.69	0.27	0.02
all3259	0.69	0.24	0.01
all2623	0.69	0.29	0.01
all1416	0.69	0.31	0.1
alr7207	0.69	0.4	0.05
alr1706	0.69	0.16	0
alr3456	0.69	0.29	0.02
alr1299	0.69	0.39	0.05
asl1305	0.69	0.09	0
asr3992	0.69	0.31	0.01
alr1634	0.69	0.14	0.01
alr2743	0.69	0.71	0.16
alr2807	0.69	0.16	0
all4506	0.69	0.45	0.05
asr0742	0.69	0.37	0.03
all4982	0.69	0.18	0
all4694	0.69	0.15	0
alr2503	0.69	0.12	0
all4590	0.69	0.19	0.01
alr2366	0.69	0.29	0.02
all2964	0.69	0.23	0.01
all4459	0.69	0.06	0
all0008	0.69	0.13	0
alr1266	0.69	0.12	0
all1758	0.69	0.26	0.05
alr0652	0.69	0.16	0
asl3637	0.69	0.07	0
asr1025	0.69	0.43	0.04
all0231	0.69	0.2	0.01
asl2362	0.68	0.14	0.01
all0211	0.68	0.22	0.01
all1610	0.68	0.21	0.01
all0888	0.68	0.19	0.01
alr3296	0.68	0.2	0.01
alr1028	0.68	0.25	0.03
alr5252	0.68	0.4	0.05
all3866	0.68	0.08	0
alr3492	0.68	0.49	0.08
asr4937	0.68	0.26	0.04
all2874	0.68	0.22	0.01
alr1921	0.68	0.12	0
asr0581	0.68	0.27	0.02
alr2076	0.68	0.28	0.02
all5265	0.68	0.17	0
asr4498	0.68	0.07	0
alr2535	0.68	0.18	0
alr2014	0.68	0.1	0
alr3078	0.68	0.05	0
asl2469	0.68	0.27	0.01
all2422	0.68	0.48	0.11
alr2836	0.68	0.12	0.01
alr0140	0.68	0.38	0.05
alr0336	0.68	0.27	0.01
alr2503	0.68	0.22	0.02
all0231	0.68	0.49	0.07
all0437	0.68	0.26	0.01
all0349	0.68	0.21	0.01
all3652	0.68	0.23	0.04
all1340	0.68	0.6	0.21
alr3666	0.68	0.18	0.03
alr2328	0.68	0.6	0.08
alr3230	0.68	0.14	0
asr7338	0.68	0.19	0.02
alr1544	0.68	0.17	0
all2897	0.67	0.53	0.27
alr2538	0.67	0.07	0
alr7219	0.67	0.17	0
all3722	0.67	0.21	0.01
alr1184	0.67	0.28	0.02
alr0782	0.67	0.21	0.01
alr1954	0.67	0.26	0.01
asr4154	0.67	0.23	0.01
asl3360	0.67	0.45	0.18
all4824	0.67	0.11	0
all5043	0.67	0.38	0.04
alr2350	0.67	0.03	0
alr0658	0.67	0.27	0.02
alr3920	0.67	0.25	0.03
alr8557	0.67	0.28	0.08
alr1403	0.67	0.19	0.01
all1219	0.67	0.2	0.01
alr0943	0.67	0.18	0.02
all4675	0.67	0.22	0.01
all1776	0.67	0.16	0
all2068	0.67	0.13	0.01
alr4550	0.67	0.7	0.11
all7501	0.67	0.52	0.12
alr0734	0.67	0.25	0.01
alr5299	0.67	0.17	0.01
all0579	0.67	0.18	0.01
alr2057	0.67	0.2	0.01
alr3037	0.67	0.2	0.03
all0908	0.67	0.17	0
alr1396	0.67	0.13	0
asl7327	0.67	0.21	0.01
all0144	0.66	0.19	0.01
alr4150	0.66	0.06	0
all3916	0.66	0.45	0.07
alr1954	0.66	0.15	0
alr9505	0.66	0.24	0.01
all0351	0.66	0.21	0.01
alr5285	0.66	0.24	0.01
asr3342	0.66	0.22	0.01
alr1576	0.66	0.41	0.04
alr5228	0.66	0.15	0.02
all0579	0.66	0.15	0
all1736	0.66	0.08	0
alr5216	0.66	0.23	0.01
alr3910	0.66	0.41	0.04
all7626	0.66	0.19	0.03
all0334	0.66	0.35	0.05
asr0742	0.66	0.57	0.11
alr3882	0.66	0.2	0.01
asl4640	0.66	0.34	0.04
alr2957	0.66	0.5	0.08
asl0629	0.66	0.04	0
alr2824	0.66	0.34	0.03
asr5298	0.66	0.17	0
asl3637	0.66	0.16	0
alr4611	0.66	0.17	0.01
alr0728	0.66	0.27	0.01
all1636	0.66	0.27	0.01
all4797	0.66	0.22	0.01
alr2822	0.66	0.24	0.01
all0269	0.66	0.17	0
asl4754	0.66	0.23	0.01
all3135	0.66	0.1	0
alr2718	0.65	0.57	0.1
alr2945	0.65	0.34	0.14
all3509	0.65	0.49	0.1
asl3721	0.65	0.25	0.05
all3378	0.65	0.23	0.01
all0578	0.65	0.42	0.07
alr3900	0.65	0.12	0
all4377	0.65	0.09	0
asl4754	0.65	0.18	0.01
all2170	0.65	0.31	0.02
all3880	0.65	0.25	0.01
all4578	0.65	0.3	0.02
all2770	0.65	0.22	0.01
alr2840	0.65	0.13	0.02
all4307	0.65	0.17	0
all7002	0.65	0.16	0
alr8543	0.65	0.46	0.16
asl3849	0.65	0.71	0.14
all0376	0.65	0.24	0.01
all2390	0.65	0.41	0.05
all0329	0.65	0.44	0.05
alr7157	0.65	0.35	0.06
asl2151	0.65	0.32	0.03
all0352	0.65	0.16	0
all2318	0.65	0.1	0
all4545	0.65	0.1	0
all3180	0.65	0.21	0.01
asl4262	0.65	0.14	0
alr1744	0.65	0.29	0.02
all4274	0.65	0.21	0.01
asr0847	0.64	0.1	0.01
alr4175	0.64	0.37	0.04
all2297	0.64	0.27	0.02
all5138	0.64	0.17	0
all2924	0.64	0.54	0.1
all4350	0.64	0.38	0.15
alr2366	0.64	0.32	0.03
alr1125	0.64	0.13	0
alr7628	0.64	0.13	0
alr3338	0.64	0.21	0.01
all0993	0.64	0.03	0
all3600	0.64	0.35	0.03
all0220	0.64	0.21	0.05
all3272	0.64	0.16	0
asl3928	0.64	0.14	0
all3850	0.64	0.11	0
alr3562	0.64	0.28	0.02
asr1953	0.64	0.45	0.08
alr3561	0.64	0.13	0
all2166	0.64	0.27	0.03
alr5301	0.64	0.29	0.02
alr2338	0.64	0.22	0.01
asl4369	0.64	0.19	0.01
all4656	0.64	0.54	0.1
alr2718	0.64	0.34	0.03
asl1720	0.64	0.18	0.01
all3284	0.64	0.15	0.02
asl4014	0.64	0.22	0.01
all1787	0.64	0.41	0.07
all4694	0.64	0.15	0
asr4498	0.64	0.04	0
all0010	0.64	0.39	0.05
alr8001	0.64	0.09	0.01
alr3644	0.63	0.16	0
all1359	0.63	0.3	0.02
alr1525	0.63	0.44	0.08
all1032	0.63	0.44	0.06
alr4492	0.63	0.18	0.01
alr1746	0.63	0.17	0
all2367	0.63	0.16	0
all0967	0.63	0.3	0.07
asr3992	0.63	0.45	0.06
all0158	0.63	0.15	0.02
asr1955	0.63	0.25	0.01
alr3455	0.63	0.06	0
all0008	0.63	0.36	0.04
alr4611	0.63	0.27	0.02
all4799	0.63	0.04	0
all4497	0.63	0.22	0.01
all7185	0.63	0.38	0.04
all0007	0.63	0.23	0.01
all2934	0.63	0.14	0
all3680	0.63	0.08	0
all1437	0.63	0.26	0.02
asl7034	0.63	0.43	0.08
asl0660	0.63	0.12	0
alr0073	0.63	0.06	0
asl4353	0.63	0.33	0.03
all5023	0.63	0.24	0.01
alr1080	0.63	0.14	0
asl0294	0.63	0.31	0.02
alr0519	0.63	0.13	0
alr1482	0.63	0.22	0.04
all3534	0.63	0.25	0.03
all4450	0.62	0.56	0.17
alr9016	0.62	0.17	0.01
all3772	0.62	0.13	0.01
alr1231	0.62	0.39	0.08
alr4683	0.62	0.15	0
asr2499	0.62	0.65	0.12
alr3453	0.62	0.07	0
alr2990	0.62	0.1	0
asl3517	0.62	0.47	0.04
alr4961	0.62	0.16	0
alr2516	0.62	0.22	0.01
all2874	0.62	0.34	0.03
all4139	0.62	0.04	0
asr1734	0.62	0.15	0
all4727	0.62	0.36	0.06
all7376	0.62	0.14	0.02
all0868	0.62	0.03	0
all4752	0.62	0.38	0.05
alr0052	0.62	0.16	0
all0686	0.62	0.2	0.01
alr1470	0.62	0.13	0
all2507	0.62	0.16	0
all3579	0.62	0.49	0.24
alr5283	0.62	0.28	0.03
asl2195	0.62	0.23	0.01
asr2896	0.62	0.53	0.13
alr3268	0.62	0.36	0.04
all4109	0.62	0.23	0.01
alr0359	0.62	0.29	0.07
alr5045	0.62	0.28	0.04
all1281	0.62	0.12	0
all0861	0.62	0.39	0.06
alr4691	0.62	0.41	0.08
all1814	0.62	0.1	0
all4578	0.62	0.17	0
all4857	0.62	0.07	0
asl5072	0.61	0.52	0.13
all0210	0.61	0.74	0.19
all0082	0.61	0.29	0.02
alr4715	0.61	0.16	0
alr2803	0.61	0.09	0
all7196	0.61	0.17	0.03
alr2502	0.61	0.23	0.02
all4284	0.61	0.16	0
all4304	0.61	0.1	0
alr5356	0.61	0.17	0.01
all4450	0.61	0.36	0.06
all3568	0.61	0.15	0
alr5353	0.61	0.33	0.12
alr3900	0.61	0.09	0
all2509	0.61	0.37	0.06
alr2510	0.61	0.64	0.21
asr3294	0.61	0.42	0.04
alr4788	0.61	0.3	0.05
all0438	0.61	0.16	0.01
all3327	0.61	0.19	0.01
alr1331	0.61	0.13	0
alr0946	0.61	0.47	0.06
all0006	0.61	0.13	0
alr3952	0.61	0.05	0
all4838	0.61	0.37	0.06
all1787	0.61	0.14	0
alr4621	0.61	0.12	0
asr1409	0.61	0.25	0.01
alr5367	0.61	0.36	0.15
asr3621	0.61	0.2	0.01
alr2872	0.61	0.29	0.03
all0565	0.61	0.2	0.01
alr2559	0.61	0.5	0.15
all0936	0.61	0.63	0.14
all0667	0.61	0.34	0.04
all2969	0.61	0.36	0.04
all5058	0.6	0.16	0
asr3342	0.6	0.26	0.02
all4307	0.6	0.27	0.02
alr3599	0.6	0.12	0
alr2351	0.6	0.47	0.1
alr1312	0.6	0.15	0
all0332	0.6	0.24	0.05
all4892	0.6	0.09	0
asr7090	0.6	0.15	0.02
asr1915	0.6	0.32	0.09
asr7180	0.6	0.1	0
all5339	0.6	0.11	0.01
alr5010	0.6	0.27	0.03
alr4282	0.6	0.4	0.08
all4106	0.6	0.33	0.03
alr5283	0.6	0.38	0.07
all1339	0.6	0.16	0.01
all4546	0.6	0.17	0.01
alr5103	0.6	0.17	0.01
alr4672	0.6	0.21	0.01
alr5224	0.6	0.17	0.02
alr1109	0.6	0.24	0.01
alr3423	0.6	0.2	0.01
all5282	0.6	0.2	0.01
asr5364	0.6	0.27	0.09
alr1779	0.6	0.13	0.01
alr3882	0.6	0.17	0
alr0776	0.6	0.13	0
alr0647	0.6	0.48	0.08
asr3478	0.6	0.31	0.08
all7615	0.6	0.17	0.01
all7627	0.6	0.21	0.01
alr7184	0.6	0.28	0.09
all7626	0.6	0.3	0.03
asr1570	0.6	0.15	0
all0745	0.6	0.24	0.01
asl4409	0.6	0.22	0.07
all2997	0.6	0.16	0
alr9015	0.6	0.21	0.01
alr9016	0.59	0.34	0.05
all0385	0.59	0.1	0
asr7293	0.59	0.14	0
alr5152	0.59	0.21	0.01
alr2884	0.59	0.34	0.04
alr2811	0.59	0.3	0.03
alr1324	0.59	0.25	0.02
alr1792	0.59	0.19	0.04
all3465	0.59	0.31	0.02
asr1277	0.59	0.22	0.01
alr0789	0.59	0.43	0.05
alr0142	0.59	0.11	0
alr3751	0.59	0.26	0.02
alr1231	0.59	0.3	0.02
alr5249	0.59	0.2	0.01
all3373	0.59	0.07	0
alr2785	0.59	0.24	0.04
all4436	0.59	0.12	0.02
all0646	0.59	0.11	0
all3458	0.59	0.15	0
all5074	0.59	0.37	0.1
all2223	0.59	0.4	0.07
all1688	0.59	0.26	0.01
all0866	0.59	0.06	0
alr1912	0.59	0.18	0.04
all8540	0.59	0.21	0.01
alr3330	0.59	0.59	0.1
all4732	0.59	0.13	0
alr1031	0.59	0.43	0.08
asl2195	0.59	0.05	0
alr4683	0.59	0.31	0.02
alr3932	0.59	0.16	0
asl0660	0.59	0.13	0
all5273	0.59	0.13	0
alr2518	0.59	0.07	0
all2315	0.58	0.1	0
alr4589	0.58	0.09	0
alr4488	0.58	0.32	0.07
alr4672	0.58	0.43	0.07
all2327	0.58	0.08	0
all0007	0.58	0.13	0
alr0867	0.58	0.13	0
alr2169	0.58	0.38	0.18
alr4587	0.58	0.47	0.08
all0703	0.58	0.22	0.01
all5056	0.58	0.19	0.01
all0936	0.58	0.11	0
asl8027	0.58	0.33	0.05
asl2100	0.58	0.08	0
asl5128	0.58	0.25	0.03
alr5099	0.58	0.17	0.01
all4607	0.58	0.17	0.02
all7171	0.58	0.14	0
alr5099	0.58	0.36	0.06
alr3162	0.58	0.27	0.06
alr4060	0.58	0.19	0.01
asr4314	0.58	0.3	0.02
all7186	0.58	0.06	0
alr3828	0.58	0.14	0
all5073	0.58	0.3	0.03
alr0296	0.58	0.11	0
alr5007	0.58	0.26	0.02
alr0088	0.58	0.32	0.02
alr3293	0.58	0.09	0
alr4354	0.58	0.23	0.02
alr4247	0.58	0.17	0.01
all4071	0.58	0.26	0.02
alr5284	0.57	0.05	0
alr0142	0.57	0.2	0.01
all0059	0.57	0.33	0.15
all4709	0.57	0.1	0.01
all4799	0.57	0.06	0
alr1890	0.57	0.11	0
asr1277	0.57	0.21	0.01
alr2816	0.57	0.19	0.01
alr3606	0.57	0.18	0.01
all4757	0.57	0.21	0.01
alr3644	0.57	0.23	0.02
alr3606	0.57	0.16	0.01
all2095	0.57	0.36	0.09
all1090	0.57	0.17	0.01
alr1396	0.57	0.13	0
alr2768	0.57	0.4	0.07
all1807	0.57	0.4	0.09
all7344	0.57	0.36	0.04
all2916	0.57	0.1	0
all3924	0.57	0.38	0.15
alr3115	0.57	0.45	0.17
alr4060	0.57	0.07	0
asl2101	0.57	0.06	0
all3617	0.57	0.17	0.01
all3862	0.57	0.32	0.03
all4130	0.57	0.29	0.02
asl7051	0.57	0.24	0.02
all4295	0.57	0.33	0.04
alr4112	0.57	0.19	0.01
asr7180	0.57	0.11	0
all3566	0.56	0.35	0.06
alr3302	0.56	0.34	0.05
alr7386	0.56	0.17	0.01
alr2076	0.56	0.29	0.04
all2955	0.56	0.14	0.01
all0066	0.56	0.3	0.04
asl1739	0.56	0.11	0
all1884	0.56	0.37	0.05
all2436	0.56	0.16	0.01
all4901	0.56	0.39	0.18
asl2181	0.56	0.74	0.41
asr2939	0.56	0.19	0.01
all1835	0.56	0.09	0
all0788	0.56	0.28	0.02
all2531	0.56	0.13	0.02
all1950	0.56	0.35	0.16
alr9017	0.56	0.23	0.07
all4639	0.56	0.16	0.02
asl1739	0.56	0.3	0.02
all0351	0.56	0.22	0.02
all2145	0.56	0.32	0.04
alr2092	0.56	0.19	0.01
all1800	0.56	0.15	0
alr1153	0.56	0.2	0.01
asl4482	0.56	0.18	0.01
alr8543	0.56	0.52	0.13
all3914	0.56	0.24	0.03
all3953	0.56	0.18	0.01
asr3109	0.56	0.32	0.05
all4289	0.56	0.18	0.01
all1327	0.56	0.07	0
alr2811	0.56	0.25	0.02
alr1108	0.56	0.27	0.03
all4197	0.56	0.11	0
asl8084	0.56	0.28	0.04
alr2082	0.56	0.24	0.02
all0006	0.56	0.18	0.01
all2421	0.56	0.58	0.13
alr3508	0.56	0.14	0
all4845	0.56	0.48	0.11
all2068	0.56	0.45	0.1
all0384	0.56	0.28	0.08
all3578	0.55	0.24	0.02
alr3901	0.55	0.11	0
all0865	0.55	0.2	0.01
[truncated: 8,025 more rows]

## Sheet: Table S4.e
Gene ID	Median	SD deviation	T-test
alr0610	5.63	0.24	0
alr0607	5.58	0.24	0
alr0610	5.55	0.47	0
alr0608	5.51	0.29	0
alr0607	5.51	0.19	0
alr0608	5.33	0.24	0
alr0609	5.28	0.44	0
all0602	5.14	0.67	0
alr0611	5.08	0.24	0
alr0609	5.04	0.34	0
asl0026	4.91	0.43	0
alr0611	4.88	0.29	0
asl0026	4.67	0.45	0
all0602	4.56	0.09	0
alr2879	4.42	0.4	0
asl0027	4.42	0.28	0
alr0099	4.42	0.25	0
alr4686	4.37	0.08	0
alr3554	4.24	0.7	0.01
alr4686	4.23	0.13	0
all4312	4.19	0.08	0
alr2879	4.15	0.54	0
all2006	4.09	0.12	0
all4312	4.06	0.17	0
alr3008	4.06	0.71	0
alr0099	4.02	0.11	0
alr2878	3.99	0.74	0
alr0612	3.96	0.15	0
alr2880	3.96	0.52	0
alr4685	3.84	0.1	0
alr4685	3.81	0.2	0
all0605	3.79	0.3	0
alr3008	3.78	0.54	0
all4445	3.78	0.4	0
all5247	3.72	0.13	0
all4446	3.71	0.43	0
all4444	3.7	1.19	0.03
alr5223	3.67	1.11	0.01
all2747	3.63	0.23	0
all5221	3.62	0.55	0
all4446	3.61	0.5	0
alr3303	3.59	0.66	0
alr2878	3.55	0.99	0.01
all0605	3.54	0.38	0
alr4800	3.5	0.11	0
alr0612	3.46	0.23	0
asr0098	3.45	0.55	0
all2747	3.38	0.32	0
asr2513	3.35	0.35	0
all5247	3.23	0.28	0
alr3302	3.22	0.63	0
all2006	3.2	0.35	0
all4236	3.2	0.19	0
alr0614	3.19	0.15	0
all4445	3.19	0.28	0
alr2877	3.18	1.39	0.02
all2005	3.18	0.17	0
all0968	3.18	0.28	0
alr4800	3.17	0.1	0
asr0100	3.15	0.12	0
asr0100	3.15	0.02	0
asl4328	3.1	0.52	0
all0968	3.08	0.24	0
alr2817	3.08	0.7	0.02
all1454	3.08	0.48	0.01
all4428	3.08	0.44	0
alr0101	3.07	0.26	0
asr5262	3.05	0.17	0
alr0614	3.05	0.44	0
all4285	3.05	0.45	0
alr0103	3.04	0.25	0
all4428	3.02	0.41	0
asr0098	3.01	0.4	0
alr3302	3	0.55	0.01
alr3301	2.99	0.62	0
alr0101	2.99	0.22	0
alr0348	2.99	0.21	0
all2099	2.98	0.61	0
asr5262	2.97	0.11	0
all4236	2.96	0.65	0
alr0103	2.93	0.24	0
alr4823	2.92	0.43	0.01
all5221	2.91	0.56	0
all7632	2.91	0.59	0
alr3301	2.89	0.63	0
alr0348	2.89	0.24	0
all2005	2.88	0.22	0
asl1778	2.88	0.54	0
asr1734	2.87	0.32	0
all2770	2.85	0.24	0
alr0657	2.84	0.24	0
alr1668	2.76	0.27	0
all1758	2.73	0.38	0.01
alr2355	2.73	0.31	0
alr0657	2.73	0.17	0
alr0702	2.72	0.03	0
all1663	2.68	0.48	0
asr1734	2.68	0.15	0
all1440	2.67	0.62	0.02
all4429	2.66	0.33	0
all4822	2.66	0.56	0
all4418	2.65	0.11	0
all4418	2.63	0.12	0
alr0658	2.62	0.67	0
all2770	2.6	0.36	0.01
all0028	2.59	0.32	0
all4778	2.59	0.22	0
alr0658	2.58	0.15	0
all1951	2.58	0.27	0
all1738	2.58	0.33	0
alr2877	2.57	0.75	0.01
all2099	2.57	0.31	0.01
alr2880	2.56	0.32	0
all4828	2.54	0.44	0
alr0971	2.54	0.07	0
alr4308	2.54	0.08	0
all7614	2.54	0.1	0
alr1613	2.52	0.26	0
all7229	2.52	0.05	0
all2289	2.51	0.2	0
all0266	2.51	0.19	0
alr3833	2.5	0.04	0
all0028	2.5	0.03	0
alr4823	2.49	0.6	0
alr1146	2.48	0.46	0
alr0702	2.48	0.29	0
asr0102	2.47	0.07	0
all4429	2.47	0.13	0
alr0584	2.45	1.03	0.05
all7011	2.44	0.75	0.03
asr0102	2.44	0.06	0
asl2052	2.42	0.37	0
all7229	2.42	0.1	0
all4127	2.41	0.32	0.01
all1708	2.41	0.42	0.01
alr4046	2.39	0.46	0.01
alr0074	2.39	0.47	0
asl1778	2.38	0.42	0
all1738	2.37	0.12	0
all0266	2.36	0.33	0
all1950	2.36	0.42	0
alr9016	2.36	0.26	0
all4427	2.34	0.32	0.01
alr1613	2.32	0.22	0
all2777	2.32	0.35	0
all7614	2.32	0.13	0
all4828	2.31	0.18	0
asl5041	2.31	0.18	0
asl4827	2.3	0.15	0
alr4147	2.29	0.14	0
asr2513	2.28	0.65	0.02
asl3784	2.28	0.2	0
all7012	2.27	0.35	0.01
all2096	2.26	0.09	0
asl4827	2.26	0.29	0.01
alr3303	2.25	0.33	0
all2096	2.24	0.11	0
asl2052	2.24	0.29	0
asl0027	2.23	0.26	0
all1951	2.23	0.58	0
all2395	2.23	0.1	0
all7098	2.22	0.48	0
alr1129	2.21	0.07	0
alr2246	2.2	0.28	0
all4607	2.19	0.43	0
all3007	2.19	0.17	0
all1455	2.18	0.39	0
alr5251	2.18	0.1	0
alr0584	2.18	0.5	0
asl5041	2.17	0.06	0
alr1552	2.17	0.36	0
all4744	2.17	0.2	0
alr1492	2.16	0.26	0
alr1129	2.16	0.31	0
alr2304	2.15	0.26	0
all4902	2.15	0.33	0
alr0613	2.14	0.24	0
alr0030	2.14	0.59	0.01
asr0516	2.14	0.05	0
alr1552	2.14	0.03	0
alr3506	2.14	0.11	0
alr2837	2.13	0.08	0
all2777	2.13	0.73	0.01
alr7126	2.12	0.17	0
all2395	2.12	0.1	0
all3632	2.11	0.86	0.07
alr2940	2.11	0.14	0
all0136	2.1	0.07	0
alr3864	2.1	0.47	0
alr4505	2.1	0.48	0.02
all1251	2.1	0.05	0
all4578	2.09	0.2	0
alr3864	2.09	0.64	0.03
alr3816	2.08	0.14	0
alr3863	2.08	0.24	0
all2500	2.08	0.06	0
alr4308	2.08	0.25	0
all4901	2.07	0.24	0
all3788	2.07	0.1	0
alr3361	2.06	0.21	0
alr2117	2.06	0.82	0.02
alr3012	2.06	0.16	0
alr3258	2.06	0.4	0
all3007	2.05	0.33	0
alr3304	2.05	0.44	0.02
alr0970	2.05	0.17	0
alr0718	2.05	0.24	0
alr9017	2.05	0.69	0.04
all2500	2.05	0.13	0
alr1312	2.04	0.14	0
alr5034	2.04	0.59	0.01
alr5242	2.04	0.3	0.01
alr1909	2.04	0.84	0.02
alr0718	2.03	0.43	0
all1871	2.03	0.6	0.01
alr1952	2.02	0.87	0.02
all0603	2.02	0.16	0
alr5035	2.02	0.22	0
asr2016	2.02	0.26	0
alr2717	2.01	0.11	0
all1691	2.01	0.4	0
all0136	2.01	0.52	0
all1958	2.01	0.23	0
all1875	2.01	0.13	0
all4183	2	0.19	0
all0603	1.99	0.45	0
alr2117	1.99	0.61	0.01
all5043	1.99	0.15	0
all1288	1.98	0.54	0.01
alr5251	1.98	0.24	0
alr3363	1.98	0.32	0
all3036	1.98	0.08	0
all7012	1.97	0.44	0
alr5045	1.97	0.86	0.02
asl3784	1.97	0.36	0
all4376	1.96	0.38	0
alr3810	1.96	0.45	0
all1691	1.95	0.57	0.01
alr3816	1.95	0.37	0
asl1262	1.95	0.19	0
all4285	1.94	0.45	0.01
alr3062	1.94	0.1	0
alr3817	1.94	0.22	0
all1417	1.94	0.15	0
all1871	1.94	0.56	0.01
alr0613	1.93	0.55	0.02
asr0516	1.93	0.62	0.01
alr3362	1.93	0.15	0
all2364	1.92	0.08	0
all2040	1.92	0.48	0
alr1665	1.92	0.26	0
all5369	1.92	0.35	0
all2134	1.92	0.27	0
all0589	1.92	0.33	0
all4274	1.92	0.27	0
all0606	1.92	0.12	0
alr2837	1.92	0.17	0
alr5035	1.91	0.04	0
all3788	1.91	0.12	0
all0087	1.91	0.09	0
alr0971	1.91	0.33	0
alr1851	1.91	0.08	0
all5040	1.9	0.83	0.04
alr0819	1.9	0.31	0
all4941	1.9	0.1	0
alr0722	1.9	0.69	0.04
alr4742	1.9	0.4	0
all2134	1.9	0.2	0
alr4168	1.89	0.11	0
alr0728	1.89	0.41	0.02
alr0717	1.89	0.21	0
all0604	1.88	0.52	0.01
alr5242	1.87	0.52	0
all4430	1.87	0.26	0
all2102	1.86	0.24	0.01
all1617	1.86	0.37	0.01
all5036	1.86	0.07	0
all4970	1.86	0.19	0
alr2717	1.86	0.19	0
all7121	1.86	0.72	0.01
all4140	1.86	0.14	0
all4183	1.86	0.08	0
all4826	1.85	0.67	0.01
alr3817	1.85	0.16	0
all1598	1.85	0.13	0
all5244	1.84	0.46	0
all4902	1.84	0.3	0
all2364	1.84	0.2	0
asl7051	1.84	0.15	0
all0574	1.84	0.11	0
alr1952	1.83	0.44	0
alr5236	1.83	0.59	0.05
all0919	1.83	0.47	0
alr0029	1.83	0.32	0
all2750	1.83	0.15	0
all5245	1.83	0.53	0.03
alr1407	1.82	0.58	0.01
alr4060	1.82	0.05	0
all4117	1.82	0.61	0.01
all0521	1.82	0.07	0
alr1492	1.82	0.15	0
all4906	1.82	0.21	0
all0565	1.82	0.09	0
all2750	1.81	0.23	0
alr3361	1.81	0.17	0
asr3834	1.81	0.52	0.01
all0594	1.81	0.2	0
alr2310	1.81	0.15	0
all1940	1.8	0.37	0
alr2743	1.8	0.55	0.01
alr0970	1.79	0.24	0
all3036	1.78	0.2	0
all4426	1.78	0.49	0.01
alr0303	1.78	0.12	0
alr3240	1.78	0.74	0.02
all4117	1.78	0.08	0
alr2440	1.77	0.27	0
alr3057	1.77	0.25	0
alr0309	1.77	0.4	0.02
alr2304	1.77	0.15	0
all4982	1.77	0.37	0.02
all4420	1.77	0.58	0.01
alr2933	1.77	0.24	0
alr1668	1.77	0.36	0
alr0728	1.77	0.15	0
all1888	1.77	0.28	0
all7198	1.77	0.38	0
alr3362	1.77	0.17	0
alr2246	1.76	0.17	0
alr3506	1.76	0.18	0
alr4435	1.76	0.24	0.01
alr3858	1.76	0.12	0
alr2339	1.75	0.22	0
alr0484	1.75	0.54	0.01
alr3810	1.75	0.08	0
all0594	1.75	0.42	0
all7121	1.75	0.05	0
asr4987	1.74	0.33	0
alr2440	1.74	0.22	0
alr4863	1.73	0.17	0
all4185	1.73	0.26	0
all3013	1.73	0.28	0
all4420	1.73	0.12	0
alr0990	1.73	0.09	0
all9023	1.72	0.3	0
alr0990	1.72	0.06	0
alr0812	1.72	0.63	0.06
all4941	1.72	0.43	0.02
all4140	1.71	0.02	0
alr9016	1.71	0.4	0.01
all4083	1.71	0.27	0
alr2933	1.71	0.38	0
alr2708	1.71	0.25	0
all4578	1.7	0.2	0
alr1231	1.7	0.36	0.02
alr0150	1.7	0.36	0.01
all4246	1.7	0.51	0.01
all1598	1.7	0.22	0
all4591	1.69	0.3	0
all4083	1.69	0.32	0
all2705	1.69	0.24	0
all4719	1.69	0.53	0.01
all0087	1.69	0.22	0
alr0627	1.69	0.65	0.01
all1455	1.69	0.2	0
all1940	1.69	0.11	0
alr2708	1.69	0.43	0
all3034	1.69	0.51	0.01
alr4060	1.68	0.33	0
alr3058	1.68	0.4	0
alr0627	1.68	0.71	0.02
alr7604	1.68	0.53	0.01
asr4987	1.68	0.53	0.01
alr2921	1.68	0.29	0
alr7350	1.67	0.17	0
alr3240	1.67	0.14	0
alr3177	1.67	0.26	0
alr0359	1.67	0.24	0.01
alr5223	1.67	0.5	0.01
all3028	1.67	0.37	0
all0591	1.67	0.13	0
alr3268	1.67	0.52	0.04
all3465	1.67	0.58	0.04
alr3730	1.66	0.38	0
all1281	1.66	0.71	0.05
alr1921	1.66	0.3	0
all3420	1.66	0.4	0.02
all4432	1.66	0.83	0.08
all0313	1.66	0.13	0
alr1605	1.66	0.13	0
alr2339	1.66	0.37	0
alr4168	1.66	0.22	0
alr1128	1.65	0.53	0.03
all4555	1.65	0.23	0
alr0622	1.65	0.13	0
all4982	1.65	0.92	0.02
alr0717	1.65	0.18	0
alr7604	1.64	0.18	0
all3922	1.64	0.39	0
all4422	1.64	0.26	0
all1692	1.64	0.34	0
alr1533	1.64	0.08	0
all4376	1.64	0.47	0.01
all0565	1.64	0.16	0
all5241	1.64	0.32	0
all4424	1.63	0.31	0
all0313	1.62	0.35	0
all1708	1.62	0.14	0
all3263	1.62	0.21	0
all2498	1.62	0.23	0
alr1045	1.61	0.2	0
alr0141	1.61	0.15	0
alr2922	1.61	0.12	0
alr5228	1.61	0.37	0
alr3448	1.61	0.14	0
all1663	1.61	0.17	0
asr7603	1.61	0.37	0
alr4057	1.61	0.21	0
alr7305	1.61	0.07	0
alr4658	1.6	0.27	0
alr3215	1.6	0.25	0
alr8542	1.6	0.24	0
alr3714	1.6	0.38	0.02
alr5287	1.6	0.22	0
all0086	1.6	0.21	0
all0592	1.6	0.15	0
alr1080	1.6	0.13	0
all8507	1.6	0.65	0.02
asr4517	1.59	0.45	0.01
all4665	1.59	0.44	0.01
alr5293	1.59	0.18	0
all3677	1.59	0.08	0
asl7051	1.59	0.08	0
all4826	1.59	0.44	0.01
all5017	1.59	0.25	0
alr4965	1.58	0.54	0.01
alr1543	1.58	0.35	0.01
alr2838	1.57	0.64	0.02
all4590	1.57	0.39	0
alr4629	1.57	0.23	0
alr2001	1.57	0.17	0
all2868	1.57	0.43	0.02
all4348	1.56	0.33	0
alr2811	1.56	0.08	0
all0767	1.56	0.18	0
alr3952	1.56	0.17	0
alr0440	1.55	0.33	0.02
all1766	1.55	0.23	0.01
alr3988	1.55	0.33	0
all0574	1.55	0.31	0.01
all0592	1.55	0.4	0
alr4564	1.55	0.29	0.01
asl1777	1.55	1.08	0.09
alr3731	1.55	0.37	0
all2912	1.55	0.14	0
asr1405	1.55	0.56	0.01
alr0487	1.55	0.2	0
alr3725	1.55	0.39	0
all1288	1.54	1.12	0.05
alr3647	1.54	0.28	0
all5245	1.54	0.53	0.03
all4274	1.54	0.61	0.05
alr3307	1.54	0.37	0.02
all1021	1.54	0.06	0
alr2811	1.53	0.19	0
alr1449	1.53	0.2	0.01
alr2698	1.53	0.42	0
alr2538	1.53	0.45	0.03
all2501	1.52	0.24	0
all2402	1.52	0.29	0
all4316	1.52	0.04	0
all3922	1.52	0.29	0
all0495	1.52	0.28	0
alr5214	1.52	0.18	0
alr0593	1.52	0.35	0.02
all1776	1.52	0.74	0.07
alr1159	1.52	0.24	0
alr0359	1.52	0.22	0
alr4151	1.51	0.3	0
all2874	1.51	0.27	0
alr2001	1.51	0.17	0
alr4151	1.51	0.29	0
alr4815	1.51	0.18	0
alr1159	1.5	0.11	0
all7225	1.5	0.42	0.01
alr2559	1.5	0.39	0
all3566	1.5	0.16	0
all7011	1.5	0.32	0.02
all5244	1.5	0.33	0
alr3730	1.5	0.29	0
all1089	1.5	0.62	0.04
all1053	1.5	0.1	0
all7197	1.5	0.51	0.01
alr2730	1.5	0.24	0
all3144	1.5	0.16	0
all1763	1.49	0.16	0
all0086	1.49	0.23	0
asr2016	1.49	0.42	0.01
alr0303	1.49	0.13	0
all4450	1.49	0.46	0.01
alr7076	1.49	0.15	0
all4555	1.49	0.1	0
all3035	1.49	0.16	0
all3035	1.49	0.24	0
asr2819	1.49	0.24	0.01
alr3012	1.49	0.58	0.02
all5043	1.48	0.37	0
all3702	1.48	0.29	0
all0349	1.48	0.3	0.01
all5304	1.48	0.12	0
alr0255	1.48	0.57	0.01
alr2865	1.48	0.47	0.01
all1021	1.48	0.23	0
all1949	1.48	0.28	0
all5036	1.48	0.34	0
alr1081	1.48	0.13	0
all4778	1.48	0.2	0
asl4547	1.48	0.1	0
all0187	1.48	0.23	0
alr2954	1.48	0.32	0
all0591	1.47	0.56	0.01
alr2048	1.47	0.26	0.01
alr3731	1.47	0.17	0
alr4798	1.47	0.32	0
all4900	1.47	0.21	0.01
alr3737	1.47	0.15	0
all0521	1.47	0.41	0
alr3952	1.47	0.11	0
all2040	1.47	0.22	0.01
asl2848	1.46	0.21	0
all0384	1.46	0.29	0
alr0309	1.46	0.26	0
alr4398	1.46	0.17	0
all8548	1.46	0.25	0.01
all4590	1.46	0.23	0
alr4877	1.46	0.09	0
all3132	1.46	0.36	0
alr1311	1.45	0.23	0.01
alr3452	1.45	0.24	0.01
alr4057	1.45	0.23	0
alr2377	1.45	0.22	0
all1762	1.45	0.15	0
alr5239	1.45	0.25	0.01
alr2751	1.45	0.16	0
all4316	1.45	0.05	0
alr3858	1.45	0.32	0
alr4044	1.44	0.12	0
alr0335	1.44	0.33	0
alr1381	1.44	0.28	0
alr0487	1.44	0.12	0
alr3057	1.44	0.16	0
alr1604	1.44	0.23	0
alr0587	1.44	0.29	0.01
alr2865	1.44	1.09	0.12
alr4448	1.44	0.12	0
alr2743	1.44	0.17	0
alr3658	1.44	0.4	0.01
all4388	1.44	0.35	0
alr5243	1.44	0.64	0.03
all1272	1.44	0.11	0
all2846	1.44	0.23	0
alr5214	1.44	0.35	0
alr1808	1.44	0.28	0.01
all4580	1.43	0.09	0
alr5269	1.43	0.22	0
alr0586	1.43	0.18	0.01
alr4112	1.43	0.13	0
all1767	1.43	0.71	0.08
all1762	1.43	0.12	0
all2846	1.43	0.24	0
alr7502	1.43	0.31	0.02
asl8537	1.43	0.43	0.04
alr0237	1.42	0.18	0
all1456	1.42	0.33	0
all0352	1.42	0.35	0
all1020	1.42	0.21	0
asr2932	1.42	0.13	0
all5018	1.42	0.39	0.01
alr4505	1.42	0.25	0.01
all5250	1.42	0.43	0.01
all1322	1.42	0.27	0
all4342	1.41	0.07	0
alr1604	1.41	0.06	0
alr0150	1.41	0.18	0
asr4584	1.41	0.35	0
alr1878	1.41	0.14	0
all1587	1.41	0.19	0
all3144	1.41	0.37	0
all5040	1.41	0.44	0.01
all0187	1.41	0.12	0
all2068	1.41	0.83	0.17
alr3399	1.41	0.12	0
all5018	1.41	0.12	0
asl2403	1.41	0.1	0
all4461	1.41	1.01	0.29
alr3658	1.4	0.54	0.02
asl1749	1.4	0.21	0
alr5270	1.4	0.11	0
alr5293	1.4	0.26	0
all4719	1.4	0.53	0.01
all7195	1.4	0.3	0
all2705	1.4	0.66	0.02
alr1792	1.4	0.18	0.01
all3131	1.4	0.16	0
alr2940	1.39	0.15	0
all3740	1.39	0.44	0.03
all2460	1.39	0.1	0
alr4658	1.39	0.29	0
asr3834	1.39	0.19	0
all3536	1.39	0.17	0
all1272	1.39	0.07	0
asr1559	1.39	0.12	0
all0495	1.39	0.2	0
alr4393	1.39	0.25	0.01
alr4583	1.39	0.34	0
alr2954	1.38	0.2	0
all4090	1.38	0.21	0
all2382	1.38	0.43	0.01
all1692	1.38	0.25	0
all3305	1.38	0.14	0
alr2886	1.38	0.04	0
alr1080	1.38	0.07	0
alr0834	1.38	0.35	0
all3702	1.38	0.28	0
all4713	1.38	0.13	0
all4382	1.38	0.5	0.04
alr4583	1.38	0.13	0
alr4235	1.37	0.3	0
alr0520	1.37	0.25	0
alr1382	1.37	0.4	0.01
alr0255	1.37	0.2	0
all7198	1.37	0.47	0.01
alr5050	1.37	1.12	0.08
asl2101	1.37	0.45	0.01
all4656	1.37	0.3	0
all7197	1.37	0.24	0
all3908	1.36	0.34	0
alr0586	1.36	0.65	0.05
alr4229	1.36	0.5	0.01
alr5338	1.36	0.35	0
alr2398	1.36	0.47	0.01
all0496	1.36	0.16	0
alr2718	1.36	0.39	0.03
alr4045	1.36	0.21	0
alr4807	1.35	0.13	0
all3551	1.35	0.16	0
alr2331	1.35	0.26	0
alr3685	1.35	0.17	0
all4665	1.35	0.32	0
all4591	1.35	0.27	0
alr4111	1.35	0.08	0
alr2988	1.34	0.83	0.18
alr2709	1.34	0.06	0
alr3364	1.34	0.2	0
alr4334	1.34	0.14	0
alr8542	1.34	0.34	0.02
all4824	1.34	0.12	0
alr4150	1.34	0.18	0
all4422	1.34	0.13	0
all2088	1.34	0.19	0
all7196	1.34	0.37	0.03
alr1081	1.34	0.14	0
all4580	1.34	0.35	0
all2316	1.34	0.11	0
all0604	1.34	0.57	0.02
all0231	1.34	0.27	0
asl2047	1.34	0.39	0.01
alr2729	1.33	0.06	0
alr3268	1.33	0.12	0
all0025	1.33	0.18	0
all2498	1.33	0.18	0
all2200	1.33	0.15	0
alr5032	1.33	0.41	0.03
alr3296	1.33	0.21	0
alr3434	1.33	0.28	0.01
all0954	1.33	0.21	0
alr1160	1.33	0.09	0
alr5338	1.33	0.21	0.01
all1027	1.33	0.2	0
alr3751	1.32	0.13	0
alr3399	1.32	0.19	0
alr0834	1.32	0.13	0
alr5230	1.32	0.14	0
asr2932	1.32	0.12	0
alr4798	1.32	0.18	0
alr1868	1.32	0.05	0
alr4702	1.32	0.31	0
alr1112	1.32	0.12	0
alr4487	1.32	0.2	0
alr5000	1.32	0.2	0
alr2725	1.32	0.13	0
all0352	1.32	0.54	0.04
alr1160	1.31	0.21	0
all1088	1.31	0.2	0
all2347	1.31	0.4	0.01
all4425	1.31	0.29	0.01
alr2749	1.31	0.08	0
alr0124	1.31	0.26	0
alr3070	1.31	0.27	0.01
asr4449	1.31	0.3	0
all4749	1.31	0.15	0
asl0003	1.31	0.22	0
all4432	1.31	0.08	0
all4732	1.31	0.12	0
all1876	1.3	0.19	0
all2874	1.3	0.15	0
all5073	1.3	0.21	0
alr5287	1.3	0.2	0.01
alr1308	1.3	0.14	0
alr5126	1.3	0.58	0.08
alr5252	1.3	0.16	0
all4749	1.3	0.17	0
asl2401	1.3	0.14	0
all4450	1.3	0.53	0.02
all2390	1.3	0.31	0
alr2505	1.3	0.39	0.03
all3135	1.3	0.12	0
all1862	1.3	0.28	0
all4246	1.3	0.3	0
alr2536	1.3	0.34	0.01
alr0812	1.3	0.34	0.03
all4243	1.29	0.38	0.01
alr3874	1.29	0.29	0
all1424	1.29	0.33	0.03
alr4893	1.29	1.1	0.1
all1542	1.29	0.05	0
alr2744	1.29	0.17	0
alr2922	1.29	0.32	0
alr0790	1.29	0.37	0.01
alr3737	1.29	0.35	0
alr4045	1.29	0.15	0
alr1460	1.29	0.2	0
all7194	1.29	0.76	0.18
all8540	1.29	0.26	0
all4673	1.29	0.35	0.03
alr5028	1.28	0.11	0
alr4448	1.28	0.13	0
all3013	1.28	0.07	0
all2875	1.28	0.35	0
alr2048	1.28	0.26	0
alr3762	1.28	0.05	0
alr2784	1.28	0.24	0.01
all4375	1.28	0.28	0
alr4629	1.28	0.64	0.02
alr0585	1.28	0.09	0
alr2830	1.28	0.12	0
alr1728	1.27	0.38	0.01
all3634	1.27	0.42	0.01
alr3897	1.27	0.33	0
alr2921	1.27	0.54	0.07
all0351	1.27	0.74	0.04
alr4058	1.27	0.09	0
all1284	1.27	0.2	0
alr3070	1.27	0.13	0
alr3507	1.27	0.16	0
all2381	1.27	0.17	0
all1804	1.27	0.27	0
all2869	1.27	0.13	0
all7618	1.27	0.31	0
all0231	1.26	0.37	0.01
alr3887	1.26	0.3	0.01
asr7603	1.26	0.32	0
alr7224	1.26	0.13	0
all4375	1.26	0.25	0
alr3449	1.26	0.17	0
alr1605	1.26	0.24	0
all4414	1.26	0.15	0
all1876	1.26	0.15	0
alr4702	1.26	0.33	0
asl1664	1.26	0.34	0.03
all0025	1.26	0.39	0.04
all1776	1.26	0.34	0.01
alr5031	1.26	0.11	0
all2707	1.25	0.13	0
asl4547	1.25	0.1	0
all3839	1.25	0.09	0
alr4788	1.25	0.28	0.02
all2721	1.25	0.42	0.05
alr3448	1.25	0.3	0.02
alr3685	1.25	0.25	0
alr3069	1.25	0.16	0
alr1233	1.25	0.33	0
alr2881	1.25	0.11	0
alr3725	1.25	0.18	0.01
alr3716	1.25	0.03	0
alr1146	1.25	0.24	0
all1610	1.25	0.25	0
all5250	1.25	0.16	0
alr3380	1.25	0.27	0
alr2464	1.24	0.46	0.05
alr2764	1.24	0.14	0
alr3058	1.24	0.17	0
all2849	1.24	0.21	0
all1251	1.24	0.31	0.02
all0085	1.24	0.1	0
all1522	1.24	0.24	0
alr2393	1.24	0.23	0
alr1312	1.23	0.11	0
all0042	1.23	0.25	0
all4857	1.23	0.29	0
alr1921	1.23	0.35	0.01
all3631	1.23	0.27	0
alr1868	1.23	0.39	0.01
alr0587	1.23	0.21	0
alr0054	1.23	0.32	0
alr1108	1.23	0.12	0
alr2991	1.23	0.47	0.01
all0355	1.23	0.14	0
alr4893	1.23	0.88	0.09
alr1039	1.22	0.29	0
all8070	1.22	0.47	0.05
alr2377	1.22	0.07	0
alr5340	1.22	0.11	0
asl2354	1.22	1.13	0.12
alr8543	1.22	0.28	0.01
alr3938	1.22	0.34	0.01
all2894	1.22	0.29	0
all3171	1.22	0.16	0
all4969	1.22	0.28	0
alr4232	1.22	0.24	0
alr1654	1.22	0.22	0.01
all1988	1.22	0.26	0.02
alr3732	1.22	0.16	0
alr1374	1.22	0.21	0
alr3647	1.22	0.21	0
alr2505	1.21	0.18	0
all1214	1.21	0.16	0
alr3364	1.21	0.25	0
alr1264	1.21	0.49	0.01
alr4058	1.21	0.14	0
alr7333	1.21	1.26	0.12
alr0870	1.21	0.15	0
all2849	1.21	0.07	0
alr2393	1.21	0.12	0
all5008	1.21	0.4	0.05
all3913	1.21	0.51	0.02
alr1396	1.21	0.16	0
all1151	1.21	0.31	0
asl0629	1.21	0.36	0.03
all1027	1.21	0.14	0
alr0299	1.21	0.08	0
alr4232	1.2	0.15	0
alr0054	1.2	0.32	0.01
asr4517	1.2	0.49	0.01
alr4596	1.2	0.14	0
all3143	1.2	0.06	0
all1053	1.2	0.53	0.05
all1804	1.2	0.33	0
alr3273	1.2	0.23	0.01
alr7076	1.2	0.22	0.01
alr3807	1.2	0.39	0.01
all0496	1.2	0.17	0
all2875	1.2	0.29	0.02
all2917	1.2	0.34	0.03
alr0598	1.19	0.11	0
alr1108	1.19	0.41	0.01
all1747	1.19	0.16	0
all4867	1.19	0.2	0
all0470	1.19	0.22	0
all3135	1.19	0.3	0
all1747	1.19	0.11	0
alr5238	1.19	0.6	0.13
alr4059	1.19	0.19	0
all0200	1.19	0.26	0
all5012	1.19	0.04	0
alr2973	1.19	0.24	0
all3509	1.18	0.42	0.01
all0374	1.18	0.62	0.06
alr3912	1.18	0.07	0
alr3997	1.18	0.02	0
all0813	1.18	0.11	0
alr0598	1.18	0.06	0
alr1356	1.18	0.36	0.01
all1884	1.18	0.11	0
alr1666	1.18	0.12	0
all4160	1.18	0.21	0.01
alr3884	1.17	0.04	0
alr3363	1.17	0.12	0
alr4529	1.17	0.17	0
all1875	1.17	0.42	0.01
alr1112	1.17	0.19	0
alr4808	1.17	0.1	0
alr3887	1.17	0.1	0
all0469	1.17	0.35	0.02
alr3561	1.17	0.29	0
all3794	1.17	0.65	0.04
all3575	1.17	0.44	0.01
all2707	1.17	0.44	0.01
all0134	1.17	0.27	0
all7633	1.16	0.34	0.01
all0567	1.16	0.06	0
all4116	1.16	0.26	0
alr0869	1.16	0.3	0
alr4017	1.16	0.16	0
alr4017	1.16	0.12	0
alr1669	1.16	0.53	0.05
alr3078	1.16	0.08	0
all5017	1.15	0.34	0.01
alr2728	1.15	0.15	0
alr1245	1.15	0.05	0
alr3938	1.15	0.29	0.01
alr5226	1.15	0.24	0.01
all5120	1.15	0.52	0.05
alr3863	1.15	0.44	0.03
all4162	1.15	0.31	0.01
alr4961	1.15	0.23	0
all1475	1.15	0.53	0.07
all4460	1.15	1.6	0.16
alr2927	1.15	0.21	0
alr1392	1.15	0.24	0
all4414	1.14	0.24	0
asr4648	1.14	0.26	0
all1425	1.14	0.34	0.01
asl3777	1.14	0.22	0.01
all2069	1.14	0.1	0
alr7543	1.14	0.2	0
asl2299	1.14	0.29	0
alr0242	1.14	0.25	0
alr5340	1.14	0.13	0
asl1749	1.14	0.23	0.01
alr1125	1.14	0.61	0.08
all4633	1.13	0.1	0
alr3561	1.13	0.29	0
asr4527	1.13	0.18	0
alr2392	1.13	0.33	0.02
all0498	1.13	0.54	0.03
all1173	1.13	0.14	0
all1884	1.13	0.43	0.01
alr1594	1.13	0.14	0
all2303	1.13	0.31	0.01
all1759	1.13	0.4	0.01
alr5152	1.13	0.32	0.01
all5119	1.13	0.15	0
alr4840	1.12	0.07	0
all4121	1.12	0.51	0.02
alr4787	1.12	0.35	0.01
all0745	1.12	0.26	0
all2133	1.12	0.31	0
all2501	1.12	0.19	0
all2391	1.12	0.59	0.15
all1717	1.12	0.48	0.07
alr0582	1.12	0.38	0.01
all0085	1.12	0.24	0
all4233	1.12	0.3	0.01
asl3726	1.12	0.37	0.01
all3232	1.12	0.3	0
all7619	1.12	0.16	0.01
all1475	1.12	0.21	0
all0686	1.12	0.43	0.06
all1430	1.12	0.46	0.06
alr2944	1.12	0.13	0
all3232	1.12	0.45	0.02
all4160	1.12	0.27	0
alr4812	1.12	0.11	0
all2507	1.12	0.27	0
alr3345	1.11	0.06	0
all0589	1.11	0.57	0.03
all3536	1.11	0.11	0
alr1233	1.11	0.14	0.01
asl2047	1.11	0.23	0
asr0905	1.11	0.16	0
all1076	1.11	0.24	0
all2097	1.11	0.22	0.01
alr2554	1.11	0.26	0.02
asl7181	1.11	0.2	0
alr2731	1.11	0.17	0
alr1594	1.1	0.46	0.02
alr4166	1.1	0.12	0
alr4961	1.1	0.08	0
all3271	1.1	0.31	0.03
alr2751	1.1	0.4	0.02
alr3807	1.1	0.22	0
all3879	1.1	0.53	0.03
all3458	1.1	0.44	0.04
alr4964	1.1	0.29	0.03
all0498	1.1	0.31	0.01
all2390	1.1	0.32	0.01
alr4156	1.09	0.2	0
all2906	1.09	0.09	0
alr1230	1.09	0.12	0
all3149	1.09	0.47	0.02
all4736	1.09	0.47	0.02
alr5103	1.09	0.24	0
alr1245	1.09	0.06	0
all7120	1.09	0.08	0
alr3990	1.09	0.18	0.01
all3879	1.09	0.32	0.01
alr2272	1.09	0.42	0.05
alr1792	1.09	0.16	0
all5118	1.08	0.7	0.05
all0186	1.08	0.27	0
alr7169	1.08	0.13	0.01
alr3883	1.08	0.09	0
alr0202	1.08	0.07	0
alr2515	1.08	0.25	0.02
all0215	1.08	0.4	0.01
all5003	1.08	0.52	0.04
all0813	1.08	0.09	0
all0623	1.08	0.2	0
alr4493	1.08	0.44	0.02
all0927	1.08	0.33	0.02
alr2979	1.08	0.11	0
alr1544	1.08	0.32	0.03
asr2273	1.08	0.5	0.02
all3794	1.07	0.18	0
alr1669	1.07	0.16	0.01
all2549	1.07	0.37	0.01
alr5275	1.07	0.15	0
alr3372	1.07	0.15	0.01
alr7378	1.07	0.74	0.05
alr3063	1.07	0.14	0
all3866	1.07	0.17	0
all2342	1.07	0.17	0
alr4840	1.07	0.03	0
alr4360	1.06	0.49	0.03
all4947	1.06	0.4	0.07
alr4488	1.06	0.22	0
all0567	1.06	0.4	0.01
alr3434	1.06	0.24	0
all4379	1.06	0.39	0.01
all3263	1.06	0.52	0.02
alr2514	1.06	0.39	0.01
all5046	1.06	0.31	0.03
alr0202	1.06	0.37	0.01
all4342	1.06	0.11	0
alr4150	1.06	0.25	0
all3458	1.06	0.37	0.01
all3792	1.05	0.18	0
all0980	1.05	0.16	0
alr5227	1.05	0.65	0.07
all1767	1.05	0.17	0
alr1449	1.05	0.41	0.01
all3914	1.05	0.12	0
all3114	1.05	0.34	0.01
alr5367	1.05	0.27	0.01
asr1558	1.05	0.17	0
asr3686	1.05	0.28	0.01
all4121	1.05	0.59	0.03
alr1381	1.05	0.43	0.02
all0497	1.05	0.23	0
all7179	1.05	0.24	0.02
all2897	1.05	0.27	0.03
alr1946	1.05	0.28	0.02
alr1407	1.04	0.38	0.01
alr4068	1.04	0.1	0
all1151	1.04	0.06	0
alr2812	1.04	0.15	0.01
all0245	1.04	0.18	0.01
alr3365	1.04	0.29	0.01
all7355	1.04	0.15	0
asr4648	1.04	0.15	0.01
all5062	1.04	0.21	0
all7633	1.04	0.57	0.03
all5089	1.04	0.19	0
all3521	1.04	0.11	0
alr0117	1.04	0.22	0
all0578	1.04	0.32	0.01
alr0237	1.04	0.24	0
all2497	1.04	0.3	0.01
alr1920	1.04	0.21	0
alr3874	1.04	0.27	0.01
alr0053	1.04	0.11	0
all3575	1.04	0.19	0
all4388	1.04	0.49	0.05
asl0629	1.04	0.24	0
alr5236	1.04	0.12	0
all3914	1.04	0.31	0.01
all2508	1.04	0.07	0
all3532	1.03	0.36	0.04
all2316	1.03	0.15	0
alr5000	1.03	0.1	0
all5062	1.03	0.18	0
all5096	1.03	0.19	0.01
all5003	1.03	0.31	0.01
asr2273	1.03	0.66	0.07
alr7157	1.03	0.28	0.01
asr0905	1.03	0.23	0
all1707	1.03	0.25	0
alr4166	1.03	0.23	0
alr1544	1.03	0.24	0
alr4921	1.03	0.35	0.01
alr4526	1.03	0.2	0
alr5228	1.03	0.83	0.17
all7098	1.03	0.58	0.09
alr2331	1.03	0.26	0
alr3751	1.03	0.54	0.03
all2303	1.03	0.11	0
alr3706	1.03	0.65	0.04
all4656	1.03	0.05	0
all0601	1.02	0.09	0
asr1558	1.02	0.21	0
all4335	1.02	0.29	0.01
alr4996	1.02	0.26	0.02
asr3686	1.02	0.18	0
alr7233	1.02	0.25	0.02
alr2073	1.02	0.21	0.01
alr4062	1.02	0.15	0
all3272	1.02	0.12	0
alr2999	1.02	0.54	0.03
all3286	1.02	0.29	0.02
all1704	1.02	0.47	0.02
all8553	1.01	0.44	0.07
alr4515	1.01	0.06	0
alr2881	1.01	0.11	0
alr0557	1.01	0.13	0
alr4178	1.01	0.15	0.01
all5073	1.01	0.32	0.01
alr0593	1.01	0.33	0.01
all1694	1.01	0.09	0
alr1460	1.01	0.34	0.01
all5119	1.01	0.2	0
all0775	1.01	0.22	0
asr4470	1.01	0.11	0
alr5065	1.01	0.19	0
alr3258	1.01	0.19	0.01
alr5260	1.01	0.37	0.06
all1673	1.01	0.22	0
all2969	1.01	0.14	0
all4497	1.01	0.5	0.02
alr5027	1.01	0.17	0
all4295	1.01	0.37	0.01
alr0553	1.01	0.31	0.01
alr5257	1.01	0.28	0.01
alr0942	1	0.17	0
all4713	1	0.28	0.01
alr2979	1	0.16	0
all1704	1	0.11	0
alr1396	1	0.24	0
alr2982	1	0.1	0
alr0092	1	0.16	0
all0865	1	0.26	0.01
all7116	1	0.26	0
alr2559	1	0.33	0.01
all2166	1	0.39	0.02
all7218	1	0.12	0.01
all3893	1	0.2	0
alr4393	1	0.18	0.01
all1574	1	0.48	0.03
alr1612	1	0.44	0.02
asl0628	1	0.19	0
alr4044	1	0.15	0
all3678	1	0.51	0.03
all1763	1	0.29	0.01
all0745	1	0.07	0
all9031	1	0.06	0
alr1247	0.99	0.12	0.01
alr7100	0.99	0.19	0
alr1247	0.99	0.1	0
all0865	0.99	0.26	0.01
alr4898	0.99	0.18	0
alr1073	0.99	0.23	0
all3271	0.99	0.11	0
all0273	0.99	0.48	0.02
all2508	0.99	0.15	0
asl0628	0.99	0.25	0
all2216	0.99	0.34	0.01
alr0051	0.99	0.35	0.01
alr1310	0.99	0.13	0
all0471	0.99	0.25	0
alr0053	0.98	0.41	0.03
asl2299	0.98	0.41	0.02
alr1374	0.98	0.25	0
all4402	0.98	0.66	0.05
all0143	0.98	0.32	0.01
all2314	0.98	0.52	0.07
all0476	0.98	0.14	0
all1417	0.98	0.25	0
alr1595	0.98	0.08	0
all1724	0.98	0.15	0
alr2131	0.98	0.2	0.01
alr0073	0.98	0.25	0.01
alr3930	0.98	0.07	0
all0747	0.98	0.1	0
all4830	0.97	0.46	0.02
alr1074	0.97	0.26	0
all5091	0.97	0.22	0
all4892	0.97	0.03	0
alr3910	0.97	0.28	0.01
alr1158	0.97	0.63	0.06
alr7326	0.97	0.12	0
all3143	0.97	0.15	0
all3841	0.97	0.03	0
alr4958	0.97	0.15	0
alr5294	0.97	0.4	0.04
all1831	0.97	0.13	0
all1988	0.97	0.2	0
all1939	0.97	0.25	0
all1076	0.97	0.29	0.01
alr2537	0.97	0.11	0
alr2479	0.97	0.22	0
all4804	0.97	0.04	0
alr2991	0.97	0.33	0.03
all2969	0.97	0.32	0.01
all2358	0.97	0.15	0
alr4178	0.97	0.2	0
asl4317	0.97	0.32	0.01
alr5117	0.97	0.32	0.01
all0144	0.97	0.17	0
asr3250	0.97	0.37	0.02
alr1383	0.96	0.27	0.01
all1322	0.96	0.43	0.02
asl2354	0.96	0.82	0.09
alr2999	0.96	0.31	0.01
asr3250	0.96	0.11	0
all0375	0.96	0.21	0
alr4373	0.96	0.09	0
all3521	0.96	0.15	0
all1787	0.96	0.45	0.02
all4106	0.96	0.11	0
alr2973	0.96	0.3	0.01
alr3251	0.96	0.43	0.02
all0144	0.96	0.31	0.01
all2497	0.96	0.34	0.03
all1140	0.96	0.15	0.01
alr3229	0.96	0.32	0.01
all0041	0.96	0.12	0
alr3884	0.96	0.08	0
all7673	0.96	0.03	0
all2511	0.96	0.36	0.01
alr4158	0.96	0.35	0.01
all1880	0.95	0.4	0.02
all3675	0.95	0.42	0.03
all4462	0.95	0.25	0.02
alr3228	0.95	0.38	0.01
asl4317	0.95	0.23	0
all2145	0.95	0.18	0
alr2577	0.95	0.31	0.03
all4904	0.95	0.16	0
asl5072	0.95	0.1	0
all1549	0.95	0.2	0
alr4485	0.95	0.1	0
alr2394	0.95	0.13	0
all0200	0.95	0.4	0.02
all1106	0.95	0.31	0.01
all1802	0.95	0.37	0.02
all4357	0.95	0.18	0
alr4059	0.95	0.35	0.01
all0866	0.94	0.08	0
all1140	0.94	0.22	0.02
asr1899	0.94	0.23	0
alr3213	0.94	0.42	0.03
all1541	0.94	0.35	0.01
alr4812	0.94	0.57	0.05
asr9503	0.94	0.23	0
asl3726	0.94	0.54	0.1
alr0547	0.94	0.09	0
alr1620	0.94	0.46	0.02
alr0547	0.94	0.06	0
all1862	0.94	0.26	0.01
alr3307	0.94	0.22	0
all4673	0.94	0.22	0
all0376	0.94	0.32	0.01
all4933	0.94	0.15	0
all3899	0.94	0.25	0
asl2400	0.94	0.62	0.07
all4969	0.94	0.32	0.01
alr1878	0.93	0.26	0
alr1261	0.93	1.16	0.16
all0747	0.93	0.44	0.03
alr3932	0.93	0.14	0
all1694	0.93	0.07	0
alr4907	0.93	0.31	0.05
alr3901	0.93	0.19	0
all9031	0.93	0.08	0
alr5257	0.93	0.15	0
alr2968	0.93	0.07	0
all7182	0.93	0.34	0.04
all4078	0.93	0.02	0
all4431	0.93	0.27	0.03
alr1712	0.93	0.09	0
all2457	0.93	0.12	0
all1321	0.93	0.49	0.11
all0470	0.93	0.37	0.02
all2094	0.93	0.89	0.11
alr0871	0.93	0.18	0
alr2394	0.93	0.19	0
asr9503	0.93	0.24	0
alr2324	0.93	0.21	0
alr0091	0.93	0.19	0
alr3827	0.92	0.08	0
alr4368	0.92	0.32	0.04
alr3210	0.92	0.12	0
all7660	0.92	0.54	0.04
all1424	0.92	0.38	0.08
alr4852	0.92	0.12	0
alr0091	0.92	0.22	0
all2893	0.92	0.15	0.01
alr0488	0.92	0.15	0
all4371	0.92	0.17	0
alr5050	0.92	0.54	0.06
all0966	0.92	0.12	0.01
alr5269	0.92	0.03	0
alr2816	0.92	0.29	0.01
all0623	0.92	0.08	0
all4192	0.92	0.4	0.02
alr4526	0.92	0.08	0
all4401	0.92	0.33	0.05
alr7224	0.92	0.26	0
asr4449	0.92	0.26	0.01
all0927	0.91	0.33	0.01
alr1158	0.91	0.17	0
alr3823	0.91	0.22	0
all1019	0.91	0.57	0.06
alr0942	0.91	0.07	0
alr2974	0.91	0.44	0.02
alr3119	0.91	0.27	0.01
all2391	0.91	0.21	0
asl2451	0.91	0.44	0.03
alr0766	0.91	0.09	0
alr1010	0.91	0.23	0
all0355	0.91	0.36	0.01
alr1364	0.91	0.37	0.04
alr0280	0.91	0.26	0.02
all3740	0.91	0.28	0.01
alr3562	0.9	0.21	0
alr3018	0.9	0.19	0
alr4841	0.9	0.38	0.05
alr1621	0.9	0.12	0
alr3901	0.9	0.12	0
alr0247	0.9	0.18	0
alr1556	0.9	0.18	0
all3902	0.9	0.18	0
all1087	0.9	0.23	0
all3820	0.9	0.27	0.01
all3550	0.9	0.27	0.01
all1707	0.9	0.06	0
alr1543	0.9	0.7	0.06
all4382	0.9	0.34	0.05
alr3911	0.89	0.23	0
all3677	0.89	0.77	0.1
all2507	0.89	0.22	0
alr7249	0.89	0.51	0.15
asl0884	0.89	0.38	0.02
all4245	0.89	0.19	0
alr9014	0.89	0.43	0.02
alr4700	0.89	0.55	0.06
all2964	0.89	0.49	0.03
alr2982	0.89	0.05	0
alr3732	0.89	0.24	0.02
alr1619	0.89	0.13	0
alr5065	0.89	0.33	0.01
asr4584	0.89	0.27	0.03
all2260	0.89	0.4	0.05
all1880	0.89	0.37	0.04
all2133	0.88	0.41	0.03
all4379	0.88	0.19	0
alr1786	0.88	0.14	0
asr2896	0.88	0.18	0
all7151	0.88	0.06	0
all1757	0.88	0.36	0.05
all7375	0.88	0.23	0.03
all2145	0.88	0.24	0
alr1360	0.88	0.03	0
all0626	0.88	0.32	0.05
all1617	0.88	0.17	0
all0866	0.88	0.26	0.01
alr3071	0.88	0.11	0
alr7502	0.88	0.54	0.16
all0859	0.88	0.44	0.02
alr7232	0.88	0.05	0
alr0075	0.88	0.19	0
alr4596	0.88	0.12	0
all0258	0.88	0.3	0.01
all1281	0.88	0.33	0.04
alr3228	0.88	0.71	0.09
all1342	0.88	0.32	0.01
all7619	0.87	0.18	0
all1703	0.87	0.2	0
asl3923	0.87	0.23	0
all2912	0.87	0.23	0
alr5164	0.87	0.07	0
all4962	0.87	0.21	0
all2166	0.87	0.29	0.01
all3267	0.87	0.38	0.02
alr3921	0.87	0.23	0.03
alr5189	0.87	0.29	0.01
alr4094	0.87	0.16	0
all1542	0.87	0.2	0
alr4061	0.87	0.4	0.02
alr2328	0.87	0.05	0
asl2101	0.87	0.18	0.01
all0375	0.87	0.07	0
alr3078	0.87	0.17	0
alr4922	0.87	0.2	0
alr2137	0.87	0.62	0.1
alr3451	0.87	0.15	0.01
all1806	0.87	0.1	0
all1541	0.87	0.51	0.03
all3305	0.87	0.24	0
alr3296	0.86	0.19	0.01
all2457	0.86	0.28	0.01
alr5152	0.86	0.45	0.02
alr2537	0.86	0.35	0.01
alr0663	0.86	0.74	0.11
alr5189	0.86	0.46	0.05
asr2666	0.86	0.32	0.02
all4441	0.86	0.13	0
asl4356	0.86	0.25	0.01
all8070	0.86	0.11	0.01
all3335	0.86	0.28	0.01
alr2272	0.86	0.22	0.01
all0258	0.86	0.15	0
alr1715	0.86	0.47	0.06
all1980	0.86	0.38	0.02
all3841	0.86	0.05	0
all0688	0.86	0.18	0
alr3808	0.86	0.38	0.02
alr0190	0.86	0.14	0
all2981	0.86	0.28	0.01
alr3883	0.86	0.36	0.09
all3010	0.86	0.17	0.01
alr0483	0.86	0.36	0.02
alr4921	0.86	0.29	0.01
alr3214	0.86	0.26	0.01
all7376	0.86	0.31	0.05
alr4628	0.86	0.32	0.07
all4962	0.85	0.21	0.02
alr3379	0.85	0.19	0
all4191	0.85	0.07	0
all4294	0.85	0.31	0.01
all3764	0.85	0.13	0
all4073	0.85	0.28	0.01
all1342	0.85	0.24	0.01
all1916	0.85	0.07	0
alr2450	0.85	0.57	0.04
all4539	0.85	0.14	0.01
asr3621	0.85	0.29	0.01
alr2535	0.85	0.21	0
alr2503	0.85	0.26	0.01
all2981	0.84	0.25	0.01
alr1728	0.84	0.29	0.01
alr3064	0.84	0.25	0.01
all1711	0.84	0.19	0.02
alr4331	0.84	0.82	0.14
alr2324	0.84	0.05	0
alr1753	0.84	0.12	0
all4705	0.84	0.54	0.2
alr4806	0.84	0.1	0
alr3990	0.84	0.43	0.13
alr0340	0.84	0.13	0
all4736	0.84	0.28	0.01
alr4170	0.84	0.19	0
all0859	0.84	0.08	0
alr3584	0.84	0.06	0
all1065	0.84	0.22	0
alr5275	0.84	0.14	0
all2105	0.84	0.37	0.02
alr0092	0.84	0.23	0.03
asl7296	0.84	0.53	0.06
all3410	0.84	0.33	0.07
alr1324	0.84	0.29	0.01
alr4169	0.84	0.05	0
alr5125	0.83	0.29	0.03
alr0766	0.83	0.06	0
alr3703	0.83	0.16	0
all3568	0.83	0.33	0.02
all4440	0.83	0.24	0.01
all2964	0.83	0.24	0.01
all5012	0.83	0.32	0.06
all4378	0.83	0.41	0.12
alr7100	0.83	0.22	0.02
alr2968	0.83	0.35	0.02
alr0740	0.83	0.34	0.01
all0219	0.83	0.09	0
all4073	0.83	0.11	0
all1806	0.83	0.17	0
all1235	0.83	0.2	0.02
all4462	0.83	0.22	0
alr0242	0.83	0.15	0.01
all0966	0.83	0.27	0.01
all5305	0.82	0.32	0.02
all7179	0.82	0.1	0
alr1805	0.82	0.22	0.01
alr9014	0.82	0.1	0.01
alr4604	0.82	0.25	0.01
all0143	0.82	0.1	0.01
all2706	0.82	0.15	0
alr4649	0.82	0.72	0.07
all7151	0.82	0.08	0
alr1614	0.82	0.29	0.01
alr0867	0.82	0.25	0.01
alr0647	0.82	0.26	0.01
all0937	0.82	0.08	0
asr2667	0.81	0.14	0.01
alr1900	0.81	0.1	0
alr2984	0.81	0.22	0.01
all4190	0.81	0.16	0
alr5068	0.81	0.24	0.01
all0042	0.81	0.14	0
alr0867	0.81	0.13	0
all4040	0.81	0.26	0.01
all1371	0.81	0.33	0.07
alr0075	0.81	0.32	0.03
all7116	0.81	0.24	0.03
alr2514	0.81	0.17	0
alr4543	0.81	0.29	0.01
alr4099	0.81	0.37	0.02
all7195	0.81	0.41	0.06
alr5260	0.81	0.17	0.01
all3633	0.81	0.3	0.01
asl3973	0.81	0.25	0.01
all5369	0.81	0.41	0.03
all4690	0.8	0.26	0.03
alr2376	0.8	0.12	0.01
alr1946	0.8	0.47	0.06
all3781	0.8	0.14	0
all2050	0.8	0.49	0.05
alr4490	0.8	0.5	0.05
alr0488	0.8	0.13	0
alr7581	0.8	0.21	0
alr1261	0.8	0.12	0
alr3944	0.8	0.74	0.42
alr3281	0.8	0.07	0
all1269	0.8	0.28	0.01
all4357	0.8	0.02	0
all3531	0.8	0.09	0
alr3216	0.8	0.11	0
alr7581	0.8	0.41	0.03
all4391	0.8	0.24	0.01
alr0201	0.8	0.17	0
alr3885	0.8	0.18	0
all7332	0.8	0.42	0.14
all4690	0.8	0.31	0.02
all3254	0.8	0.8	0.16
alr1238	0.8	0.13	0
all1339	0.8	0.2	0
all4581	0.79	0.12	0
alr4111	0.79	0.11	0
alr0880	0.79	0.39	0.03
all0930	0.79	0.48	0.09
alr1493	0.79	0.14	0
alr7083	0.79	0.42	0.02
alr1595	0.79	0.11	0
all1618	0.79	0.57	0.21
all5305	0.79	0.79	0.38
all5090	0.79	0.11	0
all5263	0.79	0.16	0
alr1534	0.79	0.49	0.05
alr7216	0.79	0.29	0.01
all2891	0.79	0.38	0.08
alr4167	0.79	0.34	0.01
alr1157	0.79	0.06	0
alr3982	0.79	0.27	0.03
alr8001	0.79	0.18	0.01
alr1331	0.79	0.37	0.02
all1161	0.79	0.38	0.04
alr2710	0.79	0.22	0.04
all4191	0.79	0.06	0
alr1722	0.79	0.25	0.01
asl1412	0.79	0.67	0.21
asl2848	0.79	0.2	0
all5011	0.79	0.22	0.02
all1919	0.79	0.11	0
alr3897	0.79	0.64	0.36
all4396	0.79	0.19	0
alr4494	0.79	0.24	0.01
alr1310	0.79	0.57	0.04
all4867	0.79	0.08	0
alr0289	0.78	0.14	0
all0868	0.78	0.05	0
all3660	0.78	0.27	0.01
all1987	0.78	0.75	0.11
all0497	0.78	0.49	0.05
alr1029	0.78	0.19	0
all2097	0.78	0.13	0.01
all2062	0.78	0.28	0.02
all0122	0.78	0.21	0.01
all3520	0.78	0.12	0
all4968	0.78	0.16	0
alr2483	0.78	0.17	0
alr4490	0.78	0.11	0
all4106	0.78	0.28	0.02
alr2450	0.78	0.11	0
alr4701	0.78	0.16	0.01
all1161	0.78	0.57	0.09
all2598	0.78	0.21	0.03
alr4528	0.77	0.17	0
all0578	0.77	0.4	0.03
all0861	0.77	0.2	0
all3678	0.77	0.38	0.03
all1756	0.77	0.07	0
all5046	0.77	0.21	0
all4162	0.77	0.12	0
all4845	0.77	0.61	0.12
alr3593	0.77	0.33	0.02
all1440	0.77	0.44	0.12
alr0939	0.77	0.46	0.03
all0123	0.77	0.09	0
all5090	0.77	0.12	0
alr1073	0.77	0.53	0.05
all2461	0.77	0.38	0.02
alr4536	0.77	0.19	0
all3047	0.77	0.22	0.03
alr1174	0.77	0.46	0.05
alr1370	0.77	0.21	0.01
all2509	0.77	0.25	0.02
all5263	0.77	0.33	0.01
alr7102	0.77	0.15	0
all4358	0.77	0.08	0
all3435	0.77	0.17	0.02
all4272	0.77	0.14	0
alr4711	0.77	0.31	0.02
asl3212	0.77	0.15	0.01
alr0483	0.76	0.2	0
alr1593	0.76	0.25	0.01
all3141	0.76	0.1	0
all4545	0.76	0.16	0
all0174	0.76	0.14	0
asr2607	0.76	0.09	0
alr2010	0.76	0.6	0.1
alr2725	0.76	0.23	0.02
all3976	0.76	0.3	0.08
alr4742	0.76	0.45	0.02
alr7127	0.76	0.4	0.05
alr7103	0.76	0.16	0
all4260	0.76	0.18	0
all4335	0.76	0.1	0
alr1229	0.76	0.38	0.02
all3374	0.76	0.21	0.02
all3520	0.76	0.12	0
all3913	0.76	0.22	0.01
all0625	0.76	0.4	0.03
all0481	0.75	0.18	0
alr4582	0.75	0.12	0.01
alr3311	0.75	0.34	0.01
all0713	0.75	0.16	0
all2894	0.75	0.11	0
asr7037	0.75	0.39	0.04
asl0884	0.75	0.23	0.02
all4857	0.75	0.2	0
alr0991	0.75	0.28	0.01
alr3202	0.75	0.64	0.08
alr4077	0.75	0.07	0
all3791	0.75	0.24	0.01
all0439	0.75	0.2	0
all4434	0.75	0.17	0.02
alr3066	0.75	0.24	0.01
all4109	0.75	0.4	0.02
all7080	0.75	0.46	0.06
all5096	0.75	0.19	0.02
alr3882	0.75	0.21	0.01
all4371	0.74	0.15	0
all3840	0.74	0.34	0.03
all0928	0.74	0.12	0
alr3644	0.74	0.42	0.05
all4838	0.74	0.17	0.02
all0464	0.74	0.19	0
alr2728	0.74	0.32	0.02
alr1652	0.74	0.16	0
all0665	0.74	0.3	0.02
alr5030	0.74	0.24	0.04
all4306	0.74	0.19	0.02
all4968	0.74	0.47	0.05
alr3712	0.74	0.18	0
all4187	0.74	0.37	0.03
asr4535	0.74	0.41	0.03
asl5072	0.74	0.41	0.03
all7172	0.74	0.2	0.01
alr1539	0.74	0.05	0
all2004	0.74	0.09	0
alr1524	0.74	0.29	0.02
alr5027	0.74	0.23	0.04
alr3867	0.74	0.36	0.04
alr3490	0.74	0.34	0.05
all1425	0.73	0.37	0.03
all0713	0.73	0.15	0
all3746	0.73	0.62	0.11
alr3548	0.73	0.28	0.02
all5047	0.73	0.1	0
alr8509	0.73	0.32	0.04
alr2785	0.73	0.46	0.05
alr4821	0.73	0.38	0.03
all1368	0.73	0.12	0
all4546	0.73	0.11	0
all2352	0.73	0.11	0
alr0582	0.73	0.23	0.01
alr2742	0.73	0.17	0
all3499	0.73	0.4	0.1
alr4806	0.73	0.11	0
alr3808	0.73	0.72	0.12
alr1356	0.73	0.23	0.01
alr7125	0.73	0.17	0.02
alr3882	0.73	0.29	0.01
alr4554	0.73	0.28	0.01
all4926	0.73	0.34	0.03
all0711	0.73	0.18	0.02
alr3871	0.73	0.4	0.14
all1046	0.73	0.25	0.01
all3785	0.73	0.1	0.01
alr1525	0.73	0.21	0.01
alr2780	0.73	0.43	0.05
alr2729	0.73	0.43	0.09
alr1308	0.73	0.45	0.04
alr8535	0.73	0.3	0.02
all3842	0.73	0.06	0
all2706	0.73	0.13	0
alr3824	0.73	0.22	0.01
all3866	0.73	0.18	0
all3257	0.73	0.07	0
all1683	0.73	0.37	0.03
alr3460	0.73	0.25	0.05
all0775	0.73	0.09	0
all7105	0.73	0.24	0.01
alr4582	0.73	0.27	0.01
alr3692	0.72	0.34	0.03
all0630	0.72	0.07	0
alr3345	0.72	0.2	0
alr1620	0.72	0.32	0.02
all3401	0.72	0.35	0.03
all2066	0.72	0.21	0.03
asr9501	0.72	0.26	0.01
alr5031	0.72	0.25	0.05
alr8562	0.72	0.4	0.16
alr3395	0.72	0.15	0
all3902	0.72	0.11	0
all1699	0.72	0.13	0
all4824	0.72	0.3	0.02
all5089	0.72	0.11	0
asr1393	0.72	0.33	0.08
all2906	0.72	0.52	0.06
alr3681	0.72	0.35	0.02
alr0869	0.72	0.24	0.01
all0767	0.72	0.31	0.02
alr1858	0.72	0.16	0
asl4022	0.72	0.49	0.06
alr3449	0.72	0.21	0.01
all5091	0.71	0.39	0.04
asr3427	0.71	0.05	0
alr7326	0.71	0.18	0.01
alr3857	0.71	0.21	0.01
asl7328	0.71	0.35	0.1
alr3945	0.71	0.29	0.02
asl3523	0.71	0.43	0.04
alr4134	0.71	0.45	0.03
alr3622	0.71	0.16	0
alr3115	0.71	0.2	0.01
alr3203	0.71	0.33	0.04
all4336	0.71	0.23	0.01
all4272	0.71	0.13	0
all7269	0.71	0.19	0.01
all4916	0.71	0.26	0.04
all1760	0.71	0.04	0
alr7043	0.71	0.26	0.06
alr5284	0.71	0.24	0.01
all0219	0.71	0.32	0.07
alr3681	0.71	0.23	0.01
alr4587	0.71	0.11	0.01
asl2061	0.71	0.21	0.01
alr4170	0.71	0.53	0.07
asl2420	0.7	0.84	0.45
alr2482	0.7	0.09	0.01
alr4112	0.7	0.27	0.01
all4496	0.7	0.1	0
alr1238	0.7	0.08	0
alr1223	0.7	0.47	0.05
all1116	0.7	0.1	0.01
alr5266	0.7	0.22	0.03
alr2554	0.7	0.43	0.14
alr1083	0.7	0.56	0.29
all4193	0.7	0.22	0.01
asr3427	0.7	0.21	0.01
alr4554	0.7	0.1	0
asl3981	0.7	0.07	0
asl0815	0.7	0.27	0.07
all1759	0.7	0.36	0.02
alr3739	0.7	0.34	0.02
alr3251	0.7	0.17	0
alr4649	0.7	0.57	0.09
alr0110	0.7	0.06	0
all4006	0.69	0.34	0.03
alr2606	0.69	0.4	0.04
all4190	0.69	0.08	0
alr5178	0.69	0.48	0.1
alr3067	0.69	0.28	0.02
alr3806	0.69	0.3	0.02
all4193	0.69	0.44	0.06
alr5001	0.69	0.2	0.01
alr3177	0.69	0.14	0
alr3281	0.69	0.3	0.02
all4726	0.69	0.41	0.09
all1368	0.69	0.12	0
alr2404	0.69	0.18	0
alr3357	0.69	0.15	0
alr8535	0.69	0.14	0
asr1156	0.69	0.48	0.07
all3675	0.69	0.38	0.03
alr3068	0.69	0.2	0.01
asr2666	0.69	0.21	0.01
alr3203	0.69	0.36	0.03
alr1619	0.69	0.1	0
alr2313	0.68	0.76	0.16
asl2451	0.68	0.14	0
all3275	0.68	0.05	0
alr2764	0.68	0.09	0
all2050	0.68	0.05	0
all0889	0.68	0.12	0
alr4344	0.68	0.17	0
alr1459	0.68	0.43	0.12
all4008	0.68	0.27	0.01
all0468	0.68	0.6	0.43
all3791	0.68	0.15	0.02
all1361	0.68	0.16	0
alr3900	0.68	0.06	0
all7302	0.68	0.31	0.02
all2806	0.68	0.14	0
alr2271	0.68	0.07	0
asr0785	0.68	0.07	0
alr4176	0.68	0.28	0.01
all4609	0.68	0.21	0.01
all3660	0.68	0.08	0
alr7312	0.68	0.18	0
alr0585	0.68	0.54	0.09
alr2404	0.68	0.25	0.04
alr4877	0.68	0.16	0
all2396	0.68	0.15	0
alr3562	0.68	0.18	0.01
alr4164	0.67	0.18	0.01
alr3692	0.67	0.19	0
alr0552	0.67	0.33	0.03
alr3548	0.67	0.07	0
alr0110	0.67	0.1	0
alr3464	0.67	0.39	0.05
alr3491	0.67	0.29	0.02
alr3277	0.67	0.26	0.01
alr1834	0.67	0.13	0
all8083	0.67	0.26	0.04
all4074	0.67	0.17	0.01
alr5286	0.67	0.24	0.01
alr2606	0.67	0.18	0.01
all3227	0.67	0.08	0
asl0294	0.67	0.29	0.02
all5219	0.67	0.33	0.02
all1549	0.67	0.54	0.1
alr3312	0.67	0.24	0.01
asr0785	0.67	0.24	0.01
all4609	0.67	0.05	0
alr5240	0.67	0.11	0.01
alr9015	0.67	0.53	0.1
alr2132	0.67	0.14	0.02
all3272	0.67	0.07	0
alr8502	0.67	0.36	0.04
all4496	0.66	0.13	0
all4757	0.66	0.2	0.01
all3010	0.66	0.38	0.05
asl4244	0.66	0.38	0.05
all1495	0.66	0.61	0.11
all3401	0.66	0.43	0.06
alr3593	0.66	0.12	0
all2198	0.66	0.34	0.1
all5218	0.66	0.44	0.08
all7013	0.66	0.46	0.05
all4779	0.66	0.23	0.01
alr1721	0.66	0.49	0.28
all2533	0.66	0.27	0.01
all7111	0.66	0.11	0
all7099	0.66	0.42	0.03
alr5125	0.66	0.18	0
alr2745	0.66	0.13	0.01
alr1834	0.66	0.1	0
alr0331	0.66	0.15	0
alr4067	0.66	0.07	0
alr2774	0.66	0.5	0.05
alr1853	0.66	0.33	0.03
all5306	0.66	0.17	0
alr2049	0.66	0.25	0.02
all2571	0.66	0.16	0
alr0073	0.66	0.21	0.01
all4384	0.65	0.29	0.03
all0980	0.65	0.07	0
alr0880	0.65	0.14	0
alr3283	0.65	0.04	0
all4008	0.65	0.15	0
asl0814	0.65	0.4	0.05
alr1593	0.65	0.11	0
alr1029	0.65	0.11	0.01
alr1722	0.65	0.08	0
alr4281	0.65	0.6	0.45
alr2015	0.65	0.33	0.12
alr0738	0.65	0.09	0.01
alr5285	0.65	0.11	0
all0729	0.65	0.23	0.04
all4699	0.65	0.32	0.03
all0723	0.65	0.08	0
alr1524	0.65	0.24	0.02
alr0991	0.65	0.52	0.09
all1872	0.65	0.13	0
alr3910	0.65	0.46	0.1
alr5068	0.65	0.17	0
all7171	0.65	0.37	0.09
all1939	0.65	0.13	0
asl0338	0.65	0.23	0.06
alr1548	0.65	0.35	0.03
alr4700	0.65	0.38	0.04
all4023	0.65	0.42	0.06
all3550	0.65	0.5	0.1
all3840	0.65	0.17	0.01
all2067	0.65	0.37	0.04
all1588	0.65	0.32	0.04
alr0045	0.65	0.02	0
alr0583	0.65	0.1	0.01
alr1320	0.65	0.53	0.14
all3880	0.65	0.28	0.02
alr2773	0.65	0.33	0.03
alr0870	0.65	0.16	0
alr3543	0.65	0.32	0.02
all1902	0.64	0.12	0
alr1260	0.64	0.33	0.03
asl4856	0.64	0.34	0.04
all4155	0.64	0.2	0.01
all1703	0.64	0.28	0.02
all1872	0.64	0.05	0
all4623	0.64	0.12	0
all4563	0.64	0.25	0.01
alr5066	0.64	0.72	0.12
alr1533	0.64	0.56	0.11
alr1600	0.64	0.3	0.02
alr7250	0.64	0.12	0
all0854	0.64	0.17	0.01
all0273	0.64	0.49	0.08
all2068	0.64	0.17	0.01
alr4953	0.64	0.28	0.02
all2461	0.64	0.19	0.01
alr4158	0.64	0.43	0.06
asr3387	0.64	0.11	0
alr3406	0.64	0.15	0
asl4195	0.64	0.04	0
all8508	0.64	0.09	0
all3410	0.64	0.21	0.01
alr0318	0.64	0.29	0.02
alr3415	0.64	0.15	0
all2277	0.64	0.1	0
alr3381	0.64	0.27	0.06
all3893	0.64	0.09	0
all4868	0.64	0.35	0.04
alr4169	0.64	0.2	0.01
all1751	0.64	0.08	0
all7364	0.63	0.2	0.04
asl3923	0.63	0.51	0.1
alr0377	0.63	0.49	0.1
all0748	0.63	0.07	0
all1686	0.63	0.21	0.01
alr2698	0.63	0.41	0.13
all1980	0.63	0.62	0.12
alr0377	0.63	0.23	0.03
alr1726	0.63	0.42	0.06
alr4870	0.63	0.4	0.11
alr3424	0.63	0.26	0.01
alr3379	0.63	0.25	0.01
alr4912	0.63	0.1	0.01
alr4486	0.63	0.19	0.03
alr5361	0.63	0.21	0.01
alr1853	0.63	0.35	0.03
alr3683	0.63	0.09	0
alr3554	0.63	0.61	0.13
alr4787	0.63	0.14	0
all3976	0.63	0.17	0.03
alr2447	0.63	0.34	0.03
alr7349	0.63	0.28	0.01
alr1030	0.62	0.35	0.13
alr2313	0.62	0.11	0
alr0051	0.62	0.2	0.01
alr2503	0.62	0.06	0
alr4064	0.62	0.07	0
alr0739	0.62	0.39	0.07
alr4067	0.62	0.17	0.01
all1517	0.62	0.53	0.24
all4868	0.62	0.36	0.05
alr7503	0.62	0.38	0.07
all0928	0.62	0.03	0
alr4239	0.62	0.24	0.02
all1699	0.62	0.22	0.01
alr4329	0.62	0.41	0.06
asl2435	0.62	0.19	0.02
all3962	0.62	0.57	0.14
asl4194	0.62	0.06	0
alr3293	0.62	0.06	0
all2320	0.62	0.62	0.12
all4287	0.62	0.24	0.02
all2761	0.62	0.13	0
all4539	0.62	0.5	0.12
alr4370	0.62	0.16	0.01
all4581	0.61	0.18	0.01
alr2326	0.61	0.3	0.03
all0154	0.61	0.24	0.01
alr4995	0.61	0.54	0.13
asr1836	0.61	0.12	0
asr3080	0.61	0.37	0.05
alr2009	0.61	0.36	0.1
alr1805	0.61	0.49	0.07
alr4879	0.61	0.03	0
alr1171	0.61	0.36	0.06
alr5224	0.61	0.16	0.01
alr2745	0.61	0.3	0.04
asr0257	0.61	0.14	0
alr3069	0.61	0.37	0.14
all0937	0.61	0.5	0.11
all7269	0.61	0.11	0.01
all4835	0.61	0.18	0.01
all7004	0.61	0.28	0.02
[truncated: 5,974 more rows]

## Sheet: Table S4.f
Gene ID	Median	SD deviation	T-test
alr0607	5.56	0.28	0
alr0610	5.56	0.13	0
alr0608	5.54	0.18	0
alr0607	5.53	0.17	0
all0602	5.44	0.45	0
alr0609	5.16	0.09	0
alr0608	5.05	0.37	0
alr0610	5.03	0.16	0
alr0609	4.85	0.17	0
all0602	4.73	0.47	0
alr0611	4.69	0.11	0
alr0611	4.65	0.14	0
all0605	4.34	0.32	0
all1454	4.3	0.51	0
alr0099	4.29	0.13	0
asl0026	4.24	0.06	0
all2006	4.11	0.52	0
alr4686	4.09	0.14	0
asl0026	4.01	0.23	0
all4312	3.98	0.09	0
asr2513	3.93	0.4	0
all1440	3.89	0.67	0
all4312	3.89	0.15	0
all0605	3.87	0.39	0
alr0099	3.82	0.1	0
alr0612	3.8	0.26	0
all2747	3.68	0.63	0
all1455	3.65	0.09	0
alr2826	3.64	0.31	0
alr4686	3.64	0.13	0
all2747	3.63	0.19	0
all1454	3.55	0.13	0
asr0100	3.46	0.15	0
all1455	3.44	0.29	0
alr0614	3.36	0.38	0
all4460	3.36	0.31	0
asr0098	3.33	0.26	0
alr4685	3.3	0.09	0
asr0100	3.3	0.11	0
alr0348	3.28	0.22	0
alr4685	3.28	0.12	0
all4460	3.27	0.46	0
all2289	3.21	0.28	0
asr2513	3.19	1.2	0.02
alr4800	3.18	0.2	0
alr0348	3.16	0.44	0
all2006	3.09	0.12	0
alr0612	3.08	0.07	0
all1430	3.07	0.15	0
alr0614	3.06	0.28	0
alr2837	2.98	0.23	0
alr0101	2.96	0.13	0
alr0103	2.95	0.13	0
all4236	2.94	0.42	0
alr3008	2.92	0.1	0
asl0027	2.92	0.07	0
all4236	2.9	0.13	0
all2005	2.89	0.09	0
all1951	2.89	0.17	0
all0313	2.88	0.44	0
asl1778	2.83	0.13	0
all2005	2.83	0.35	0
alr2826	2.83	0.36	0
asr0098	2.82	0.04	0
all0349	2.77	0.35	0
alr2355	2.76	0.08	0
alr0101	2.75	0.18	0
alr4800	2.75	0.23	0
alr2837	2.75	0.27	0
all4822	2.74	0.47	0
alr2833	2.73	0.6	0
all4285	2.72	0.26	0
all2099	2.71	0.11	0
asr5262	2.71	0.24	0
all2770	2.7	0.29	0
alr7126	2.69	0.23	0
alr4308	2.69	0.1	0
alr1613	2.69	0.17	0
asr5262	2.68	0.24	0
alr5223	2.68	0.89	0.01
all5369	2.67	0.24	0
alr0103	2.66	0.23	0
all2096	2.64	0.17	0
alr3008	2.6	0.19	0
all7614	2.58	0.07	0
alr2830	2.56	0.29	0
alr7333	2.56	0.21	0
alr1552	2.53	0.14	0
asr0516	2.53	0.42	0
alr1407	2.52	0.35	0
all4285	2.52	0.14	0
all2395	2.5	0.2	0
alr0584	2.5	0.13	0
all1663	2.49	0.15	0
all2099	2.47	0.83	0.01
all0574	2.45	0.13	0
asl1778	2.44	0.23	0
all4902	2.44	0.03	0
alr1613	2.44	0.14	0
all4778	2.44	0.17	0
alr2838	2.43	0.63	0
all7012	2.43	0.4	0
alr1552	2.42	0.29	0
all2395	2.41	0.08	0
alr2339	2.41	0.03	0
asl0027	2.4	0.16	0
alr4046	2.4	0.48	0
all7229	2.39	0.12	0
alr0613	2.39	0.22	0
alr2339	2.39	0.11	0
all0313	2.39	0.4	0
all7614	2.38	0.04	0
asl2052	2.38	0.2	0
all1738	2.37	0.14	0
all7121	2.36	0.21	0
all5221	2.34	0.22	0
all1440	2.33	1	0.02
alr9016	2.32	0.22	0
all0266	2.32	0.23	0
all2096	2.32	0.12	0
all0603	2.31	0.09	0
all2770	2.31	0.41	0
all4428	2.3	0.15	0
all4444	2.29	0.39	0
alr5050	2.28	0.3	0
all7229	2.28	0.14	0
all4901	2.27	0.29	0
all4127	2.26	0.22	0
all2134	2.26	0.67	0.01
alr0718	2.24	0.18	0
all1738	2.23	0.08	0
all5247	2.23	0.08	0
all1617	2.23	0.23	0
alr2817	2.22	1.12	0.03
all0266	2.22	0.19	0
all1950	2.22	0.16	0
all4428	2.21	0.34	0
alr5050	2.21	0.1	0
alr2818	2.21	0.71	0.01
all0604	2.21	0.2	0
all3788	2.2	0.07	0
asr2016	2.2	0.11	0
all5221	2.2	0.33	0
alr0728	2.19	0.51	0
all1457	2.19	0.4	0.01
alr3506	2.19	0.2	0
alr3864	2.18	0.2	0
alr4965	2.18	0.29	0
all2501	2.16	0.2	0
all1432	2.16	0.44	0
alr0702	2.16	0.07	0
alr1159	2.15	0.06	0
all4555	2.15	0.16	0
all0136	2.14	0.07	0
all1951	2.13	0.7	0.01
alr3647	2.13	0.22	0
all5247	2.13	0.19	0
alr2246	2.12	0.24	0
asl2100	2.12	0.51	0
alr3012	2.11	0.38	0
alr1129	2.11	0.11	0
all0968	2.11	0.24	0
alr0718	2.11	0.22	0
alr0717	2.1	0.15	0
alr4308	2.1	0.13	0
alr2717	2.1	0.18	0
all2707	2.1	0.22	0
alr4147	2.1	0.22	0
asl4328	2.09	0.29	0
all2134	2.09	0.04	0
all2868	2.09	0.29	0
alr0520	2.09	0.33	0
asl1777	2.08	0.61	0.01
all5018	2.08	0.06	0
asr0102	2.07	0.13	0
all4376	2.06	0.15	0
alr2731	2.05	0.5	0
all1417	2.05	0.03	0
all1758	2.04	0.51	0.02
asr2819	2.04	0.5	0
alr1407	2.04	0.7	0.01
asr0102	2.04	0.14	0
alr5035	2.04	0.37	0
asl0514	2.03	0.15	0
all7619	2.03	0.06	0
alr1146	2.03	0.28	0.01
all3007	2.03	0.18	0
alr5242	2.02	0.15	0
all7010	2.02	0.48	0
all3036	2.02	0.3	0
all2777	2.02	0.28	0
alr3507	2.01	0.78	0.02
asr3834	2.01	0.14	0
alr0819	2.01	0.14	0
asl2052	2	0.15	0
alr1492	2	0.15	0
all2364	2	0.15	0
all4941	1.99	0.35	0
all0606	1.99	0.03	0
all4418	1.99	0.13	0
all3788	1.99	0.23	0
alr2743	1.98	0.35	0
alr3833	1.98	0.1	0
all0968	1.98	0.96	0.04
alr0584	1.98	0.27	0
all1587	1.97	0.23	0
alr3647	1.97	0.03	0
all1691	1.96	0.18	0
all1053	1.96	0.09	0
alr1312	1.96	0.26	0
alr2830	1.96	0.32	0
alr3863	1.96	0.18	0
all4127	1.95	0.38	0
all0136	1.95	0.27	0
all7121	1.95	0.43	0
all0603	1.94	0.32	0
all1888	1.93	0.41	0
all5018	1.93	0.07	0
all4445	1.92	0.27	0
all5017	1.92	0.12	0
alr3431	1.92	0.21	0
alr0440	1.91	0.27	0.01
all3036	1.91	0.19	0
all1272	1.9	0.12	0
all0028	1.9	0.27	0
alr1665	1.9	0.2	0
alr0834	1.9	0.3	0
alr0484	1.88	0.3	0
alr1952	1.88	0.2	0
all4090	1.88	0.38	0
all2402	1.88	0.32	0
alr3362	1.87	0.3	0
alr2933	1.87	0.25	0
alr1952	1.87	0.14	0
alr5338	1.86	0.38	0
all4418	1.86	0.13	0
all0028	1.86	0.16	0
alr1492	1.86	0.24	0
all4420	1.86	0.13	0
all4140	1.85	0.06	0
all0592	1.85	0.21	0
alr2514	1.85	0.35	0
all7012	1.85	0.45	0.02
all1214	1.85	0.29	0
alr2743	1.85	0.19	0
alr3554	1.84	0.48	0.02
all1288	1.84	0.16	0
alr0728	1.84	0.17	0
alr3062	1.84	0.27	0
alr0658	1.83	0.3	0
all5036	1.83	0.25	0
all7011	1.83	0.3	0.01
alr1129	1.83	0.09	0
all4185	1.83	0.24	0
all2133	1.83	0.09	0
alr9016	1.82	0.42	0
alr4823	1.82	0.13	0
all2461	1.82	0.38	0
all0087	1.82	0.06	0
all4117	1.82	0.3	0
all4941	1.81	0.59	0.04
alr3061	1.81	0.3	0
alr3676	1.81	0.07	0
asr1734	1.81	0.18	0
alr4658	1.8	0.16	0
all1021	1.8	0.32	0
all2498	1.8	0.44	0
all1691	1.8	0.21	0
all4376	1.79	0.07	0
alr2991	1.79	0.39	0
all4429	1.79	0.37	0
all4906	1.78	0.25	0
alr0613	1.78	0.41	0
all2707	1.78	0.22	0
all2571	1.78	0.46	0
all1587	1.78	0.17	0
alr2246	1.78	0.2	0
alr0304	1.77	0.28	0.01
asr0516	1.77	0.35	0
all4446	1.77	0.25	0
alr0309	1.77	0.17	0
asr4987	1.76	0.57	0.01
all0258	1.76	0.03	0
alr1081	1.76	0.32	0
all3305	1.76	0.28	0
alr0585	1.76	0.12	0
alr4658	1.76	0.04	0
alr0029	1.76	0.21	0
all4445	1.76	0.06	0
all1875	1.76	0.15	0
alr0622	1.75	0.12	0
asr1405	1.75	0.2	0
alr4046	1.75	0.29	0.01
all4420	1.75	0.34	0
all3028	1.75	0.3	0
alr2717	1.75	0.2	0
all4450	1.75	0.1	0
alr7604	1.74	0.22	0
alr7076	1.74	0.21	0
asl3784	1.74	0.12	0
all0592	1.74	0.26	0
alr5034	1.73	0.18	0
all4117	1.73	0.2	0
alr1112	1.73	0.19	0
pCC7120deltap01	1.73	0.09	0
all0594	1.73	0.09	0
all9023	1.72	0.49	0.01
all1021	1.72	0.22	0
alr0091	1.72	0.11	0
all0231	1.71	0.37	0
alr0030	1.71	0.31	0
all2364	1.71	0.04	0
all1940	1.71	0.1	0
all4140	1.71	0.19	0
alr2839	1.7	0.2	0
all3013	1.7	0.51	0.01
alr2001	1.7	0.15	0
alr0586	1.7	0.37	0.01
all2500	1.7	0.21	0
alr3858	1.69	0.16	0
alr4111	1.69	0.37	0
all2868	1.69	0.39	0.02
alr2708	1.69	0.15	0
alr0201	1.69	0.13	0
alr2440	1.69	0.15	0
alr3258	1.69	0.06	0
all3677	1.69	0.22	0
alr3676	1.69	0.42	0
alr2440	1.69	0.2	0
alr0074	1.69	0.39	0.02
alr1159	1.68	0.16	0
all1958	1.68	0.24	0
alr2784	1.68	0.2	0
alr2811	1.68	0.37	0
all2500	1.68	0.15	0
asr4527	1.67	0.23	0
alr5045	1.67	0.76	0.02
all4822	1.67	0.18	0
alr2538	1.67	0.23	0.01
alr4493	1.67	0.12	0
alr0520	1.67	0.1	0
alr3372	1.67	0.1	0
alr2304	1.67	0.1	0
asl1262	1.67	0.32	0
alr4505	1.67	0.73	0.04
alr4232	1.67	0.27	0
alr1533	1.66	0.14	0
alr0834	1.66	0.14	0
alr2708	1.66	0.1	0
all7619	1.66	0.22	0
alr1909	1.66	0.1	0
all4450	1.66	0.21	0
all4902	1.66	0.07	0
all3335	1.65	0.47	0.01
alr0091	1.65	0.15	0
asr1734	1.65	0.23	0
all2777	1.65	0.1	0
all3792	1.65	0.14	0
alr0073	1.65	0.21	0
all1708	1.64	0.19	0
all0086	1.64	0.14	0
alr2744	1.64	0.21	0
alr8542	1.64	0.2	0
alr5239	1.64	0.46	0.01
alr1878	1.64	0.21	0
asr4987	1.64	0.71	0.02
all4744	1.64	0.12	0
all2303	1.64	0.07	0
alr2304	1.64	0.18	0
alr7232	1.63	0.28	0
all0521	1.63	0.32	0
all5073	1.63	0.3	0
all3922	1.63	0.05	0
alr0593	1.62	0.49	0.01
alr1080	1.62	0.13	0
alr1081	1.62	0.15	0
all4426	1.62	0.26	0
asl7181	1.62	0.19	0
alr1921	1.62	0.12	0
all7632	1.62	0.28	0
all1747	1.62	0.13	0
all1888	1.61	0.21	0
all4183	1.61	0.19	0
alr1160	1.61	0.08	0
asl1749	1.61	0.23	0
alr4178	1.61	0.15	0
alr0766	1.61	0.13	0
alr2744	1.61	0.41	0
all2869	1.61	0.38	0.02
alr0598	1.6	0.08	0
all3035	1.6	0.13	0
alr3363	1.6	0.28	0
alr0309	1.6	0.73	0.02
alr5035	1.6	0.26	0
alr3864	1.6	0.13	0
alr0303	1.6	0.1	0
all4591	1.59	0.21	0
alr1310	1.59	0.54	0.01
asr2896	1.59	0.31	0
alr4863	1.59	0.33	0
all0263	1.59	0.15	0
all0086	1.59	0.08	0
all5022	1.59	0.42	0.03
all4429	1.59	0.4	0.02
alr1851	1.59	0.24	0
alr4232	1.59	0.38	0
alr3561	1.59	0.23	0
all1214	1.58	0.23	0
alr2048	1.58	0.02	0
all1747	1.58	0.12	0
alr4961	1.58	0.18	0
all4446	1.58	0.15	0
all3792	1.58	0.14	0
all4246	1.58	0.29	0
alr0657	1.58	0.15	0
alr7604	1.58	0.25	0
all5250	1.57	0.07	0
all4183	1.57	0.05	0
all3551	1.57	0.1	0
alr1356	1.57	0.17	0
all5017	1.57	0.49	0.01
all7376	1.57	0.43	0.03
all1053	1.57	0.33	0
alr2982	1.56	0.15	0
all2846	1.56	0.14	0
alr0717	1.56	0.15	0
all0521	1.56	0.26	0
alr1665	1.56	0.09	0
alr2954	1.55	0.15	0
alr3816	1.55	0.31	0
alr2933	1.55	0.29	0
alr1374	1.54	0.21	0
all3007	1.54	0.32	0
alr2718	1.54	0.37	0
alr1792	1.54	0.3	0
alr1677	1.54	0.44	0
alr5287	1.54	0.16	0
alr1160	1.54	0.16	0
alr0658	1.54	0.2	0
all2705	1.54	0.16	0
alr4798	1.54	0.15	0
alr1112	1.54	0.24	0
alr2729	1.54	0.63	0.05
alr2811	1.53	0.31	0
alr4505	1.53	0.34	0
all0025	1.53	0.12	0
alr2768	1.53	0.51	0.01
alr0237	1.53	0.12	0
alr0702	1.53	0.1	0
alr3658	1.53	0.04	0
alr3887	1.53	0.17	0
alr1108	1.53	0.06	0
all0087	1.53	0.04	0
all3536	1.53	0.21	0
all3465	1.53	0.33	0
all1940	1.52	0.15	0
alr2818	1.52	0.21	0.01
all3131	1.52	0.26	0
alr3952	1.52	0.11	0
all1871	1.52	0.03	0
all4732	1.52	0.34	0
alr7326	1.52	0.21	0
all3536	1.52	0.05	0
all0788	1.52	0.27	0
alr3240	1.52	0.17	0
all1862	1.51	0.16	0
alr2515	1.51	0.27	0
all1456	1.51	0.14	0
all1456	1.51	0.22	0
alr3361	1.5	0.17	0
alr1668	1.5	0.5	0.03
alr1108	1.5	0.16	0
all0767	1.5	0.49	0.01
alr0202	1.5	0.09	0
alr5000	1.5	0.04	0
asr4517	1.5	0.39	0.01
alr3863	1.5	0.16	0
alr4435	1.49	0.07	0
all4970	1.49	0.38	0
alr7250	1.49	0.16	0
all0200	1.49	0.31	0
alr3816	1.49	0.17	0
alr7126	1.49	0.12	0
all7098	1.49	0.32	0
pCC7120deltap01	1.48	0.31	0.01
alr0663	1.48	0.35	0
alr0627	1.48	0.17	0
alr5242	1.48	0.22	0
all4274	1.48	0.19	0
all1598	1.48	0.23	0.01
alr2954	1.48	0.06	0
all3702	1.48	0.22	0
all3922	1.48	0.26	0
alr5340	1.48	0.09	0
alr3434	1.48	0.27	0
alr3506	1.48	0.33	0
asr4517	1.47	0.49	0.01
all1339	1.47	0.22	0
all2105	1.47	0.21	0
alr7326	1.47	0.2	0
all0565	1.47	0.03	0
alr3296	1.47	0.58	0.02
alr0990	1.47	0.32	0
asr1156	1.47	0.32	0
all0187	1.47	0.41	0.01
alr0586	1.47	0.12	0
all4591	1.46	0.02	0
all4857	1.46	0.14	0
all0594	1.46	0.06	0
alr0029	1.46	0.13	0
alr3887	1.46	0.23	0
alr2886	1.46	0.08	0
all3632	1.46	0.1	0
alr4529	1.46	0.43	0.03
all4090	1.46	0.23	0
alr4151	1.45	0.17	0
asl2047	1.45	0.09	0
all0355	1.45	0.1	0
all0604	1.45	0.13	0
asl2101	1.45	0.19	0
alr0487	1.45	0.05	0
all4857	1.45	0.09	0
alr2940	1.45	0.25	0
all0767	1.45	0.1	0
all1598	1.44	0.24	0
all2846	1.44	0.13	0
all3568	1.44	0.48	0.01
alr5126	1.44	0.18	0
alr4515	1.44	0.05	0
all4778	1.44	0.28	0
alr5237	1.44	0.61	0.01
all4665	1.44	0.27	0
alr3307	1.44	0.41	0.01
all3132	1.44	0.22	0
alr3561	1.44	0.11	0
asr2932	1.44	0.07	0
all5047	1.43	0.07	0
alr2271	1.43	0.06	0
all2894	1.43	0.16	0
alr0335	1.43	0.3	0
all7178	1.43	0.18	0
all4590	1.43	0.2	0
alr7127	1.43	0.22	0
all4246	1.43	0.17	0
alr3027	1.43	0.37	0
alr3431	1.43	0.19	0
all0591	1.43	0.16	0
all5304	1.43	0.15	0
alr2999	1.42	0.06	0
all4555	1.42	0.09	0
alr3997	1.42	0.43	0.01
all1948	1.42	0.32	0.02
alr3685	1.42	0.57	0.02
alr3177	1.42	0.07	0
alr1920	1.42	0.25	0
alr3751	1.42	0.23	0
all4388	1.42	0.22	0
alr4168	1.42	0.12	0
all4982	1.42	0.28	0
all4578	1.42	0.19	0
asl3784	1.42	0.25	0
all1424	1.42	0.19	0
alr5287	1.41	0.15	0
all5250	1.41	0.19	0
all0745	1.41	0.28	0
all2875	1.41	0.13	0
all4744	1.41	0.28	0
all5118	1.41	0	0
alr1612	1.41	0.3	0.02
alr0077	1.41	0.6	0.09
alr0990	1.41	0.19	0
all0231	1.4	0.34	0
alr3215	1.4	0.24	0
alr4965	1.4	0.61	0.03
all9031	1.4	0.18	0
all0686	1.4	0.18	0.01
all7303	1.4	0.36	0.01
alr3012	1.4	0.2	0
alr2538	1.4	0.32	0
alr0487	1.4	0.24	0
all8548	1.4	0.45	0.01
all0495	1.39	0.22	0
alr3057	1.39	0.2	0
all3410	1.39	0.08	0
alr4961	1.39	0.1	0
all0258	1.39	0.1	0
alr1231	1.39	0.07	0
alr2921	1.39	0.22	0
alr4486	1.39	0.04	0
alr4045	1.39	0.25	0
all3634	1.39	0.27	0
alr1605	1.38	0.24	0
alr2001	1.38	0.09	0
alr1655	1.38	0.16	0
all4590	1.38	0.11	0
alr2310	1.38	0.38	0.02
asr4584	1.38	0.35	0
alr2922	1.38	0.17	0
all5369	1.37	0.21	0
all1089	1.37	0.6	0.01
alr0869	1.37	0.27	0
all3420	1.37	0.39	0.01
alr5066	1.37	0.28	0
alr4235	1.37	0.26	0
all3132	1.37	0.26	0.01
alr5028	1.37	0.36	0.01
all2981	1.36	0.21	0
all2912	1.36	0.28	0
all1762	1.36	0.26	0.01
alr2137	1.36	0.19	0
alr0766	1.36	0.06	0
alr3364	1.36	0.26	0
all4824	1.36	0.28	0
all2166	1.36	0.08	0
alr4702	1.36	0.27	0
all0574	1.36	0.08	0
asl0046	1.35	0.1	0
all4162	1.35	0.13	0
asl2403	1.35	0.31	0
alr2709	1.35	0.31	0
all5043	1.35	0.53	0.04
alr3170	1.35	0.2	0
alr2272	1.35	0.09	0
alr5275	1.35	0.09	0
alr3361	1.35	0.34	0
all7112	1.35	0.39	0.02
alr4151	1.35	0.21	0.01
alr4493	1.35	0.42	0.01
alr0870	1.35	0.37	0.01
all3575	1.35	0.07	0
alr9014	1.34	0.14	0
all0085	1.34	0.17	0
all0495	1.34	0.27	0
alr2514	1.34	0.77	0.03
all0578	1.34	0.09	0
all4432	1.34	0.18	0
alr0627	1.34	0.04	0
alr1146	1.34	0.15	0
all2874	1.34	0.2	0
alr5028	1.34	0.35	0
alr5251	1.34	0.2	0
alr8543	1.34	0.13	0
alr7350	1.33	0.21	0
alr3920	1.33	0.32	0
alr5269	1.33	0.11	0
all4828	1.33	0.29	0
alr1308	1.33	0.17	0
alr3268	1.33	0.28	0
alr1460	1.33	0.11	0
alr2298	1.33	0.5	0.05
all2969	1.33	0.44	0.01
all2508	1.33	0.1	0
all4401	1.33	0.33	0
asl2397	1.32	0.37	0.03
alr2464	1.32	0.35	0.03
all4665	1.32	0.16	0
alr0202	1.32	0.19	0
all3677	1.32	0.17	0
all4430	1.32	0.13	0
asl2047	1.32	0.2	0
alr0124	1.32	0.2	0
alr4485	1.32	0.21	0
alr4045	1.32	0.12	0
alr7096	1.32	0.32	0.02
alr3187	1.32	0.17	0
all3420	1.32	0.06	0
alr3817	1.32	0.06	0
all2897	1.32	0.25	0.01
alr3658	1.32	0.4	0.01
alr2991	1.32	0.24	0
alr9014	1.31	0.49	0.01
alr4823	1.31	0.49	0.01
alr3492	1.31	0.53	0.01
alr0582	1.31	0.18	0
alr3362	1.31	0.26	0
all1424	1.31	0.55	0.02
alr0657	1.31	0.15	0
alr5351	1.31	0.16	0
all1549	1.31	0.2	0
alr1604	1.31	0.18	0
alr3058	1.31	0.17	0
alr2730	1.31	0.36	0.02
all4838	1.31	0.39	0.01
all0200	1.31	0.2	0
alr4062	1.31	0.21	0
alr1450	1.31	0.38	0.01
all1495	1.3	0.56	0.02
alr3692	1.3	0.23	0
asl2401	1.3	0.18	0
alr1311	1.3	0.46	0.01
all7197	1.3	0.17	0
alr1080	1.3	0.14	0
all3702	1.3	0.33	0
alr7581	1.3	0.14	0
all4426	1.3	0.18	0.01
all3566	1.3	0.26	0
all2750	1.3	0.12	0
alr4877	1.3	0.28	0
alr0484	1.3	0.58	0.05
alr4583	1.29	0.22	0
alr4815	1.29	0.2	0
all4885	1.29	0.2	0
alr5152	1.29	0.23	0
alr2827	1.29	0.45	0.03
all4040	1.29	0.28	0
all0565	1.29	0.24	0
all4272	1.29	0.11	0
alr4488	1.29	0.29	0
alr1128	1.29	0.42	0.01
all1980	1.29	0.2	0
alr4964	1.29	0.25	0.01
alr1713	1.29	0.24	0
all5003	1.28	0.3	0
alr3762	1.28	0.12	0
all2145	1.28	0.1	0
alr5340	1.28	0.26	0
alr5338	1.28	0.23	0
alr0622	1.28	0.16	0
asl1749	1.28	0.15	0
alr5293	1.28	0.2	0
all4121	1.28	0.18	0
all2893	1.28	0.12	0
all4008	1.28	0.1	0
alr1310	1.28	0.08	0
all2705	1.28	0.25	0
asl0046	1.28	0.15	0
alr4393	1.28	0.23	0
all0041	1.28	0.16	0
alr2377	1.28	0.12	0
all3141	1.27	0.18	0
all1027	1.27	0.12	0
asl2435	1.27	0.12	0
alr3823	1.27	0.09	0
alr2749	1.27	0.18	0.01
alr5293	1.27	0.3	0
alr5269	1.27	0.26	0
alr2535	1.27	0.11	0
all1763	1.27	0.09	0
all2869	1.26	0.39	0.03
all5096	1.26	0.21	0
all1272	1.26	0.12	0
all3551	1.26	0.4	0.01
all5244	1.26	0.13	0
asr7603	1.26	0.22	0
all3305	1.26	0.21	0
asl3726	1.26	0.17	0
asl0884	1.26	0.12	0
all1610	1.26	0.15	0
alr2922	1.26	0.18	0
alr7157	1.25	0.28	0.01
alr3363	1.25	0.27	0
asl0338	1.25	0.53	0.06
all4116	1.25	0.64	0.09
alr2271	1.25	0.37	0.01
asr7037	1.25	0.22	0
alr4596	1.25	0.14	0
alr4702	1.25	0.33	0.02
alr0201	1.25	0.15	0
alr1231	1.25	0.12	0
alr3685	1.25	0.14	0
all3509	1.25	0.19	0
all3263	1.24	0.13	0
asl3777	1.24	0.32	0
all7182	1.24	0.15	0
alr4893	1.24	0.11	0
all2498	1.24	0.39	0.01
all1804	1.24	0.38	0.01
all1871	1.24	0.07	0
all4121	1.24	0.2	0
all1288	1.24	0.21	0
alr1125	1.24	0.35	0.01
alr4488	1.24	0.26	0.02
alr3268	1.23	0.17	0
all4348	1.23	0.37	0.01
alr2123	1.23	0.25	0.01
all0775	1.23	0.11	0
asr2932	1.23	0.25	0
all3839	1.23	0.11	0
all1610	1.23	0.4	0.01
all1495	1.23	0.13	0
alr4060	1.23	0.08	0
all2461	1.23	0.24	0
alr2749	1.23	0.27	0
alr4787	1.23	0.38	0.01
all2509	1.23	0.1	0
alr2831	1.23	0.2	0
all2952	1.22	0.15	0
alr4703	1.22	0.14	0
all1704	1.22	0.11	0
all4371	1.22	0.12	0
all0470	1.22	0.07	0
alr4863	1.22	0.45	0.01
all7618	1.22	0.24	0
alr4068	1.22	0.15	0
alr3240	1.22	0.11	0
alr1312	1.22	0.14	0
all3171	1.22	0.16	0
alr1921	1.22	0.2	0
alr5252	1.22	0.13	0
alr4995	1.22	0.23	0
all5073	1.22	0.25	0
all2874	1.21	0.27	0
all7355	1.21	0.46	0.02
alr3448	1.21	0.21	0
alr4798	1.21	0.32	0
all1342	1.21	0.23	0
all1431	1.21	0.11	0
alr3216	1.21	0.21	0
alr0141	1.21	0.3	0
all0591	1.21	0.39	0.01
alr4168	1.21	0.19	0
all1076	1.21	0.19	0
all4160	1.21	0.08	0
alr1045	1.21	0.46	0.01
alr2463	1.2	0.3	0
alr2729	1.2	0.65	0.04
alr0075	1.2	0.13	0
alr7127	1.2	0.15	0
alr3301	1.2	0.04	0
all4423	1.2	0.73	0.09
alr5065	1.2	0.09	0
alr4487	1.2	0.37	0.01
alr3930	1.2	0.15	0
all2396	1.2	0.23	0
all3521	1.2	0.1	0
all3149	1.2	0.13	0
all1417	1.19	0.33	0.01
all1762	1.19	0.29	0
all4295	1.19	0.13	0
all7218	1.19	0.17	0
alr1728	1.19	0.38	0.01
all2497	1.19	0.13	0
all1281	1.19	0.19	0.01
all0025	1.19	0.18	0
alr3304	1.19	0.42	0.01
alr5257	1.19	0.14	0
all3410	1.19	0.12	0
all0589	1.19	0.37	0.01
all3566	1.19	0.36	0.04
alr7305	1.19	0.14	0
all4388	1.18	0.25	0
alr3817	1.18	0.11	0
alr3716	1.18	0.14	0
all1617	1.18	0.26	0
all1416	1.18	0.06	0
alr3897	1.18	0.33	0.01
alr2921	1.18	0.09	0
all3821	1.18	0.05	0
all4379	1.18	0.1	0
all1020	1.18	0.23	0
asl4827	1.18	0.13	0
alr3858	1.18	0.2	0
alr3562	1.18	0.07	0
all0623	1.18	0.24	0
all7195	1.18	0.08	0
alr5243	1.18	0.08	0
alr1158	1.18	0.47	0.01
alr3364	1.18	0.11	0
asl0514	1.18	0.28	0.02
all2391	1.18	0.14	0
alr5103	1.18	0.34	0.01
alr0585	1.18	0.24	0
all4040	1.18	0.48	0.01
all1875	1.18	0.14	0
all0042	1.17	0.14	0
all4656	1.17	0.3	0.02
all1342	1.17	0.36	0.03
all4545	1.17	0.31	0
alr0971	1.17	0.12	0
alr0255	1.17	0.1	0
all4719	1.17	0.09	0
alr2505	1.17	0.36	0.01
alr3395	1.17	0.17	0
all1759	1.17	0.17	0
all0919	1.17	0.12	0
alr4067	1.16	0.1	0
alr2698	1.16	0.15	0
all4713	1.16	0.1	0
all2511	1.16	0.2	0
alr4112	1.16	0.05	0
asr0785	1.16	0.14	0
alr0303	1.16	0.11	0
all1425	1.16	0.1	0
all4969	1.15	0.14	0
alr5260	1.15	0.42	0.01
all1088	1.15	0.27	0
all5042	1.15	0.15	0.01
all1475	1.15	0.27	0
all1046	1.15	0.14	0
all5218	1.15	0.2	0
alr4808	1.15	0.31	0.01
all4333	1.15	0.21	0
alr4448	1.15	0.03	0
alr3884	1.14	0.25	0
alr3399	1.14	0.1	0
all4071	1.14	0.28	0
all4580	1.14	0.11	0
alr2537	1.14	0.28	0
alr0031	1.14	0.23	0
alr1834	1.14	0.13	0
all4432	1.14	0.37	0.01
alr3296	1.14	0.22	0
all1767	1.14	0.12	0
alr2730	1.14	0.19	0
all0589	1.14	0.22	0
all5245	1.14	0.03	0
alr3302	1.14	0.12	0
all0866	1.14	0.13	0
alr3646	1.14	0.29	0.02
all1549	1.14	0.37	0.01
all4316	1.13	0.08	0
all1763	1.13	0.1	0
all3271	1.13	0.12	0
all7005	1.13	0.16	0
alr2537	1.13	0.25	0
alr1264	1.13	0.28	0
all0215	1.13	0.13	0
all2382	1.13	0.14	0
all3034	1.13	0.27	0
all7606	1.13	0.3	0
alr0299	1.13	0.17	0.01
alr3874	1.13	0.22	0
alr4111	1.13	0.14	0
alr4596	1.13	0.14	0
all1517	1.13	0.49	0.02
all8070	1.12	0.3	0
alr4583	1.12	0.26	0
alr0255	1.12	0.05	0
all3575	1.12	0.16	0
all4008	1.12	0.13	0
all0601	1.12	0.04	0
all4462	1.12	0.28	0.02
alr5117	1.12	0.11	0
all2508	1.12	0.03	0
asl5041	1.12	0.15	0
all0187	1.12	0.15	0
alr2087	1.12	0.13	0
alr4526	1.11	0.23	0
alr5228	1.11	0.2	0
all3550	1.11	0.32	0.01
all2571	1.11	0.28	0.03
all4731	1.11	0.02	0
alr1255	1.11	0.1	0
alr3399	1.11	0.23	0
alr3670	1.11	0.12	0
alr2785	1.11	1.04	0.14
alr5223	1.11	0.13	0
all2549	1.11	0.16	0
alr1946	1.11	0.14	0
alr3911	1.11	0.52	0.03
all2776	1.11	0.14	0.01
all5241	1.11	0.4	0.01
alr1555	1.11	0.17	0.01
alr4166	1.11	0.16	0
all2102	1.11	0.24	0
alr3810	1.1	0.05	0
alr2505	1.1	0.32	0.01
all5118	1.1	0.5	0.02
alr5152	1.1	0.1	0
all1087	1.1	0.23	0
all0144	1.1	0.09	0
all2200	1.1	0.14	0
all2721	1.1	0.25	0
alr2982	1.1	0.06	0
alr3807	1.1	0.09	0
all3035	1.1	0.25	0
all7501	1.1	0.49	0.02
alr4095	1.1	0.29	0.02
all4423	1.1	0.15	0.01
alr4579	1.1	0.25	0
alr5272	1.1	0.15	0.01
all8540	1.09	0.09	0
all3908	1.09	0.46	0.01
asl3261	1.09	0.19	0
alr4911	1.09	0.22	0
alr4525	1.09	0.25	0
alr2048	1.09	0.08	0
alr4487	1.09	0.33	0.01
alr4486	1.09	0.4	0.01
alr2968	1.09	0.11	0
alr4150	1.09	0.22	0
alr4840	1.09	0.1	0
alr5272	1.09	0.24	0
alr3938	1.09	0.11	0
asl0884	1.09	0.32	0.01
alr3706	1.09	0.23	0
all5047	1.09	0.1	0
alr3910	1.08	0.3	0.01
alr3071	1.08	0.26	0
all4749	1.08	0.28	0
all0493	1.08	0.2	0
all2750	1.08	0.24	0
alr3952	1.08	0.04	0
asl4856	1.08	0.26	0.02
all2501	1.08	0.14	0
asl3923	1.08	0.17	0
alr1493	1.08	0.1	0
all1694	1.08	0.07	0
alr5189	1.08	0.31	0.03
all0747	1.08	0.27	0
alr5000	1.08	0.1	0
all4892	1.08	0.15	0
all4828	1.08	0.16	0
asl7296	1.07	0.2	0
alr2536	1.07	0.12	0
all4160	1.07	0.14	0
alr2879	1.07	0.14	0
alr1556	1.07	0.11	0
all2460	1.07	0.42	0.01
alr4788	1.07	0.21	0.01
alr0092	1.07	0.15	0
all4900	1.07	0.25	0
alr2831	1.07	0.12	0
alr4582	1.07	0.25	0
asr3621	1.07	0.09	0
all2390	1.07	0.09	0
alr1533	1.07	0.24	0
alr4178	1.07	0.08	0
alr2577	1.06	0.19	0.01
alr5275	1.06	0.16	0
all2893	1.06	0.36	0.01
all7106	1.06	0.46	0.05
alr4005	1.06	0.14	0
all4968	1.06	0.11	0
all5306	1.06	0.13	0
alr0838	1.06	0.45	0.09
all3521	1.06	0.14	0
all1076	1.06	0.12	0
all2105	1.06	0.17	0
all3899	1.06	0.16	0
all0210	1.06	0.6	0.03
all2059	1.06	0.41	0.04
all3211	1.06	0.2	0.01
alr0288	1.06	0.11	0
all5008	1.06	0.34	0.01
all5244	1.06	0.16	0
all1760	1.06	0.28	0.01
alr2450	1.06	0.06	0
all0349	1.06	0.07	0
alr0587	1.06	0.03	0
all1430	1.05	0.33	0.01
all1542	1.05	0.18	0
alr1655	1.05	0.46	0.06
all0085	1.05	0.16	0
all3034	1.05	0.06	0
alr5286	1.05	0.17	0
alr5361	1.05	0.59	0.05
asr0905	1.05	0.15	0
alr1396	1.05	0.25	0
alr3725	1.05	0.36	0.01
alr2137	1.05	0.21	0.01
all1663	1.05	0.41	0.01
all7133	1.05	0.15	0
alr4529	1.05	0.22	0.01
alr4815	1.05	0.17	0
all1281	1.05	0.65	0.08
all0935	1.05	0.2	0.01
alr3910	1.05	0.15	0
asl2451	1.05	0.15	0
all3013	1.04	0.12	0
alr5226	1.04	0.11	0
alr4841	1.04	0.2	0
all2292	1.04	0.41	0.04
all0813	1.04	0.09	0
alr4060	1.04	0.13	0
all1939	1.04	0.05	0
all2094	1.04	0.36	0.01
alr2554	1.04	0.23	0
alr2968	1.04	0.04	0
alr4171	1.04	0.41	0.01
all0623	1.04	0.05	0
all1284	1.04	0.04	0
all0292	1.04	0.11	0
alr1308	1.04	0.23	0
asr2016	1.04	0.23	0
asl3726	1.03	0.04	0
all1517	1.03	0.55	0.05
all3499	1.03	0.11	0
all2497	1.03	0.17	0
alr4156	1.03	0.1	0
asl5041	1.03	0.28	0
all3962	1.03	0.31	0.01
alr0359	1.03	0.16	0.01
alr0237	1.03	0.07	0
alr2272	1.03	0.18	0
all7607	1.03	0.06	0
alr5032	1.03	0.24	0.02
asr4449	1.03	0.25	0
alr1885	1.03	0.05	0
alr2393	1.03	0.16	0
alr2927	1.02	0.08	0
alr7169	1.02	0.43	0.07
alr4393	1.02	0.24	0.01
all0041	1.02	0.37	0.02
all4855	1.02	0.13	0
all2549	1.02	0.42	0.06
all0865	1.02	0.08	0
alr1370	1.02	0.05	0
all4382	1.02	0.54	0.04
alr1868	1.02	0.44	0.02
alr4281	1.02	0.23	0.02
all4578	1.01	0.15	0
all2509	1.01	0.43	0.05
asl5072	1.01	0.07	0
all5245	1.01	0.36	0.01
alr5126	1.01	0.52	0.05
alr7243	1.01	0.24	0
asl2299	1.01	0.1	0
alr2841	1.01	0.25	0
alr4628	1.01	0.18	0
all4607	1.01	0.23	0
all0967	1.01	0.28	0
alr1727	1.01	0.21	0
alr5065	1.01	0.13	0
all1939	1.01	0.07	0
all1420	1.01	0.21	0
all2876	1	0.57	0.12
all1990	1	0.38	0.01
all3257	1	0.35	0.01
alr0867	1	0.24	0
all5012	1	0.21	0
all1574	1	0.12	0
alr4958	1	0.14	0
alr2834	1	0.14	0
all1971	1	0.23	0
all2352	1	0.2	0
all3839	1	0.2	0
alr2393	1	0.29	0.01
alr7502	1	0.06	0
all4916	1	0.08	0
alr4807	1	0.17	0
all3391	1	0.27	0.01
alr0150	1	0.18	0
alr2503	1	0.36	0.02
alr5001	1	0.26	0.01
all2952	1	0.36	0.01
all4873	1	0.05	0
all2776	0.99	0.49	0.07
all7150	0.99	0.07	0
alr1612	0.99	0.25	0
alr1878	0.99	0.2	0
alr1396	0.99	0.12	0
alr1278	0.99	0.47	0.03
alr2450	0.99	0.19	0
alr1619	0.99	0.19	0
alr0963	0.99	0.13	0
alr0616	0.99	0.12	0
asl1262	0.99	0.27	0
asl2451	0.99	0.18	0
alr4628	0.99	0.61	0.07
all0002	0.99	0.26	0
alr3874	0.99	0.26	0
all0955	0.99	0.41	0.04
all5096	0.99	0.23	0.02
all2303	0.99	0.14	0
alr0110	0.99	0.14	0
all2897	0.98	0.53	0.06
all3272	0.98	0.1	0
all3840	0.98	0.2	0
all2145	0.98	0.15	0
all2088	0.98	0.38	0.01
alr3807	0.98	0.35	0.01
alr0812	0.98	0.03	0
alr0871	0.98	0.1	0
alr0790	0.98	0.44	0.03
asl3409	0.98	0.29	0.03
asl7051	0.98	0.1	0
alr3210	0.98	0.15	0
all4375	0.98	0.19	0
all3660	0.98	0.05	0
alr1722	0.98	0.11	0
alr2119	0.98	0.06	0
all3135	0.98	0.1	0
all4607	0.98	0.17	0
all4826	0.98	0.08	0
all3568	0.98	0.19	0
asl4547	0.98	0.18	0
all2066	0.98	0.21	0
all0375	0.98	0.14	0
all4462	0.97	0.12	0
alr5227	0.97	0.29	0.01
alr2940	0.97	0.19	0
alr1397	0.97	0.14	0
alr4373	0.97	0.26	0
alr0092	0.97	0.18	0
all4545	0.97	0.23	0
all0745	0.97	0.11	0
all4966	0.97	0.41	0.01
all2102	0.97	0.27	0.02
all7148	0.97	0.49	0.03
alr4996	0.97	0.19	0
alr3739	0.97	0.38	0.02
all2166	0.97	0.13	0
all0788	0.97	0.24	0
all0665	0.97	0.19	0
all2806	0.97	0.05	0
all1814	0.97	0.14	0
alr3504	0.97	0.33	0.01
all2870	0.96	0.22	0.01
all0813	0.96	0.15	0
asl7051	0.96	0.17	0
all4497	0.96	0.2	0
all3634	0.96	0.18	0.01
all3574	0.96	0.33	0.01
alr1850	0.96	0.13	0
all2260	0.96	0.19	0
alr2398	0.96	0.09	0
all1880	0.96	0.23	0
all0471	0.96	0.32	0.05
all7226	0.96	0.32	0.03
all2969	0.96	0.36	0.04
alr3214	0.96	0.22	0
all4349	0.96	0.31	0.03
alr2979	0.96	0.08	0
alr3228	0.95	0.16	0
asl3360	0.95	0.58	0.04
all4736	0.95	0.19	0
alr3883	0.95	0.2	0
all4830	0.95	0.18	0
all2919	0.95	0.14	0
alr2973	0.95	0.05	0
alr1158	0.95	0.09	0
alr3395	0.95	0.16	0.01
alr2015	0.95	0.2	0
alr1233	0.95	0.08	0
all1541	0.95	0.11	0
all3893	0.95	0.18	0
alr4840	0.95	0.16	0
all0688	0.95	0.4	0.02
asr4584	0.95	0.14	0
all2964	0.95	0.25	0
all4926	0.95	0.13	0
all2133	0.94	0.14	0
all2894	0.94	0.11	0
all0245	0.94	0.18	0
alr3307	0.94	0.22	0
all3740	0.94	0.31	0.01
alr1713	0.94	0.1	0
all7198	0.94	0.08	0
alr3407	0.94	0.16	0.01
all3866	0.94	0.15	0
all4906	0.94	0.3	0.01
all4431	0.94	0.34	0.01
all3893	0.94	0.11	0
alr3945	0.94	0.26	0
alr3078	0.94	0.23	0
all4427	0.94	0.2	0.01
all4496	0.94	0.16	0
all0219	0.94	0.23	0
alr1054	0.94	0.2	0
all3272	0.94	0.13	0
all9031	0.94	0.35	0.01
alr1668	0.94	0.39	0.02
all1694	0.94	0.03	0
all3794	0.94	0.2	0
alr2731	0.93	0.41	0.02
alr4592	0.93	0.12	0
alr0963	0.93	0.06	0
alr4448	0.93	0.08	0
all1919	0.93	0.24	0.01
alr3732	0.93	0.09	0
all0476	0.93	0.12	0
all1322	0.93	0.14	0.01
alr3915	0.93	0.39	0.01
all2457	0.93	0.12	0
all3130	0.93	0.2	0
alr4564	0.93	0.18	0.01
all7196	0.93	0.08	0
alr4807	0.93	0.31	0.01
all7198	0.93	0.13	0
all4106	0.93	0.4	0.01
alr7216	0.93	0.14	0
alr1254	0.93	0.16	0
asl2848	0.93	0.54	0.06
alr2774	0.93	0.39	0.02
alr5230	0.93	0.18	0
all4867	0.92	0.55	0.17
all1980	0.92	0.21	0
asr2120	0.92	0.07	0
alr3732	0.92	0.41	0.04
asr4470	0.92	0.14	0
alr4528	0.92	0.16	0
alr4044	0.92	0.09	0
alr0141	0.92	0.1	0
alr3177	0.92	0.11	0
all0747	0.92	0.18	0
all4371	0.92	0.13	0
alr3593	0.92	0.2	0
all4391	0.92	0.15	0
alr2973	0.92	0.27	0.01
asr3621	0.92	0.31	0.01
alr4803	0.92	0.12	0
alr1634	0.92	0.15	0
alr2577	0.92	0.52	0.04
alr2486	0.92	0.3	0.01
alr0598	0.92	0.15	0
alr1867	0.92	0.32	0.01
all2706	0.92	0.18	0
all2849	0.92	0.1	0
all7197	0.91	0.19	0
alr2812	0.91	0.04	0
all3976	0.91	0.12	0
alr1727	0.91	0.14	0
alr2879	0.91	0.16	0
all3239	0.91	0.28	0.03
alr3379	0.91	0.04	0
all4272	0.91	0.03	0
alr4567	0.91	0.29	0.01
all0865	0.91	0.18	0
all7011	0.91	0.68	0.13
alr2990	0.91	0.19	0
all0625	0.91	0.35	0.01
all3678	0.91	0.07	0
all2391	0.91	0.08	0
asr0785	0.91	0.16	0
all3902	0.91	0.1	0
all2402	0.9	0.23	0
alr8001	0.9	0.27	0.02
all3841	0.9	0.09	0
alr0117	0.9	0.14	0
alr2516	0.9	0.42	0.02
all4968	0.9	0.05	0
alr2559	0.9	0.22	0
all5036	0.9	0.4	0.02
alr1604	0.9	0.21	0
alr2447	0.9	0.21	0
alr3938	0.9	0.07	0
all3838	0.9	0.18	0
alr2816	0.9	0.23	0
asr4535	0.9	0.19	0
all4838	0.9	0.14	0
alr2886	0.9	0.1	0
alr3714	0.9	0.03	0
alr2535	0.9	0.13	0.01
alr7083	0.9	0.31	0.01
alr1449	0.9	0.18	0
all4985	0.9	0.14	0
all2040	0.89	1.08	0.44
all1806	0.89	0.39	0.08
all4496	0.89	0.06	0
all7618	0.89	0.23	0
all1371	0.89	0.58	0.12
alr0054	0.89	0.19	0
all0935	0.89	0.22	0
alr2414	0.89	0.19	0
asl2299	0.89	0.15	0
alr0722	0.89	0.17	0.01
asr3686	0.89	0.15	0
alr2503	0.89	0.15	0
asl4244	0.89	0.17	0
all4179	0.89	0.05	0
all3359	0.88	0.14	0.01
alr1217	0.88	0.05	0
all3578	0.88	0.17	0
all0273	0.88	0.21	0
alr4526	0.88	0.38	0.02
all0711	0.88	0.35	0.02
all0954	0.88	0.27	0.01
alr2326	0.88	0.1	0
all3781	0.88	0.21	0
all4969	0.88	0.16	0
all1322	0.88	0.1	0
alr1614	0.88	0.37	0.02
all1287	0.88	0.24	0.01
all0352	0.88	0.21	0
asl4827	0.88	0.42	0.03
all4731	0.88	0.17	0.01
asr4527	0.88	0.06	0
all3908	0.88	0.39	0.1
alr1285	0.88	0.31	0.01
alr0359	0.88	0.28	0.01
all2917	0.88	0.39	0.01
alr5251	0.88	0.3	0.01
asr1775	0.87	0.24	0.01
alr3018	0.87	0.18	0
all1806	0.87	0.21	0
alr3692	0.87	0.17	0
all4506	0.87	0.35	0.02
asl0629	0.87	0.24	0.01
alr4017	0.87	0.13	0
all7375	0.87	0.18	0
all4073	0.87	0.1	0
alr1900	0.87	0.3	0.01
alr4166	0.87	0.25	0.01
alr3917	0.87	0.14	0
alr4788	0.87	0.33	0.02
all0496	0.87	0.18	0
all5046	0.87	0.1	0
alr4158	0.87	0.09	0
all2909	0.87	0.22	0.02
all3660	0.87	0.22	0
all4867	0.87	0.17	0
all7194	0.87	0.41	0.03
alr4164	0.87	0.16	0
alr4067	0.87	0.09	0
alr3452	0.87	0.13	0
asl2400	0.87	0.28	0.01
alr2073	0.87	0.12	0
alr2774	0.87	0.18	0
alr0033	0.87	0.12	0
alr1805	0.86	0.16	0
asl4138	0.86	0.2	0
all4790	0.86	0.2	0
alr3064	0.86	0.14	0
alr3808	0.86	0.39	0.02
alr0991	0.86	0.27	0.01
asl4547	0.86	0.18	0.01
alr0547	0.86	0.13	0
all3254	0.86	0.34	0.01
alr1261	0.86	0.12	0
alr0880	0.86	0.07	0
all5089	0.86	0.11	0
alr3982	0.86	0.28	0.04
asr4648	0.86	0.08	0
alr5197	0.86	0.4	0.06
alr7305	0.86	0.32	0.01
all4962	0.86	0.34	0.06
all1949	0.86	0.16	0
alr7224	0.86	0.05	0
all4690	0.86	0.25	0.01
all7172	0.86	0.15	0
alr1449	0.86	0.22	0
alr2999	0.86	0.12	0
alr0053	0.86	0.22	0
all1770	0.86	0.16	0.01
all0036	0.86	0.19	0
alr1223	0.86	0.14	0
alr3456	0.86	0.6	0.07
all2316	0.86	0.17	0
all4233	0.86	0.11	0.01
all4613	0.86	0.14	0
all4073	0.86	0.17	0
all1140	0.85	0.21	0.01
alr4334	0.85	0.1	0
all5046	0.85	0.08	0
alr3727	0.85	0.13	0
all0375	0.85	0.27	0.01
alr1525	0.85	0.16	0
all4425	0.85	0.32	0.05
alr2698	0.85	0.36	0.02
alr1728	0.85	0.15	0
alr3338	0.85	0.18	0
all4904	0.85	0.19	0
all2396	0.85	0.18	0
alr4864	0.85	0.22	0
alr2880	0.85	0.11	0
all4422	0.85	0.31	0.01
alr1255	0.85	0.5	0.1
alr4134	0.85	0.51	0.07
all1269	0.85	0.36	0.02
alr0110	0.85	0.14	0
all5091	0.85	0.14	0
alr5051	0.85	0.38	0.02
alr7124	0.85	0.13	0
alr3884	0.85	0.1	0
alr4812	0.85	0.14	0
alr7094	0.85	0.26	0.03
alr3979	0.84	0.11	0
all7303	0.84	0.28	0.01
alr5266	0.84	0.44	0.03
all0498	0.84	0.2	0
alr2328	0.84	0.02	0
all0219	0.84	0.19	0
all2906	0.84	0.06	0
alr1525	0.84	0.13	0
all2533	0.84	0.06	0
all1872	0.84	0.03	0
all4749	0.84	0.04	0
alr2502	0.84	0.41	0.02
alr0247	0.84	0.16	0.01
all4713	0.84	0.19	0
alr3932	0.84	0.26	0.01
alr2447	0.84	0.25	0.01
alr2873	0.84	0.33	0.04
alr1913	0.84	0.6	0.06
alr0871	0.84	0.2	0.02
all0351	0.84	0.4	0.03
alr5027	0.84	0.21	0
all1151	0.84	0.15	0
alr4009	0.84	0.41	0.03
alr5228	0.84	0.49	0.08
all1438	0.83	0.2	0
all7245	0.83	0.08	0
alr4742	0.83	0.12	0
alr0299	0.83	0.48	0.03
alr4057	0.83	0.1	0
all0049	0.83	0.3	0.01
asl5072	0.83	0.29	0.01
all0713	0.83	0.09	0
asr3834	0.83	0.12	0
all3526	0.83	0.31	0.02
all3531	0.83	0.17	0
alr1779	0.83	0.09	0
all3927	0.83	0.01	0
alr3096	0.83	0.33	0.05
alr3490	0.83	0.25	0.04
alr2392	0.83	0.28	0.04
all4243	0.83	0.63	0.06
all0934	0.83	0.23	0.01
all3532	0.83	0.14	0
all3572	0.83	0.12	0
all4162	0.83	0.13	0
all7081	0.83	0.23	0
alr1295	0.83	0.18	0
all4699	0.83	0.18	0
alr8566	0.83	0.19	0
all1776	0.83	0.11	0
alr0663	0.83	0.46	0.06
all5003	0.83	0.4	0.06
alr4017	0.83	0.06	0
all3794	0.83	0.16	0
alr1073	0.83	0.11	0
all0703	0.83	0.19	0
all4190	0.82	0.19	0
all3969	0.82	0.08	0
all4071	0.82	0.19	0
all4580	0.82	0.29	0.01
alr0593	0.82	0.35	0.02
alr3078	0.82	0.11	0
alr3900	0.82	0.02	0
all7268	0.82	0.32	0.01
alr8566	0.82	0.2	0
alr2728	0.82	0.17	0
all1368	0.82	0.34	0.02
all1707	0.82	0.1	0
alr4582	0.82	0.14	0
alr3065	0.82	0.27	0.01
all4444	0.82	0.18	0
alr3810	0.82	0.08	0
asr9503	0.82	0.2	0
all1880	0.82	0.36	0.05
alr4015	0.82	0.41	0.04
alr3068	0.82	0.27	0.01
alr2510	0.82	0.14	0
alr0867	0.82	0.12	0
alr1524	0.82	0.39	0.03
all3914	0.81	0.05	0
all3435	0.81	0.16	0
all3675	0.81	0.15	0
alr1946	0.81	0.12	0.01
all1804	0.81	0.19	0
alr2878	0.81	0.34	0.01
asr2666	0.81	0.14	0
all1106	0.81	0.48	0.09
all7106	0.81	0.23	0.01
all1019	0.81	0.33	0.02
all7081	0.81	0.31	0.02
all0980	0.81	0.13	0
alr3618	0.81	0.11	0.01
alr4398	0.81	0.25	0.01
all1902	0.81	0.15	0
all4357	0.81	0.03	0
alr0180	0.81	0.13	0
all7376	0.81	0.37	0.03
alr5214	0.81	0.26	0.01
all4884	0.81	0.36	0.03
alr0790	0.81	0.16	0.01
alr7076	0.81	0.34	0.02
all1751	0.81	0.09	0
alr2374	0.81	0.32	0.02
alr3063	0.81	0.24	0.01
asl8537	0.8	0.09	0
alr3507	0.8	0.15	0
alr3890	0.8	0.37	0.02
alr1245	0.8	0.22	0
alr3357	0.8	0.24	0.01
alr4077	0.8	0.04	0
alr2502	0.8	0.18	0
all3879	0.8	0.16	0
asr1714	0.8	0.08	0
alr4170	0.8	0.15	0
alr3451	0.8	0.06	0
alr5066	0.8	0.33	0.02
alr4938	0.79	0.5	0.04
all4358	0.79	0.06	0
all2941	0.79	0.26	0.03
alr1854	0.79	0.39	0.02
alr0175	0.79	0.03	0
all3879	0.79	0.12	0
asr0905	0.79	0.18	0
alr3273	0.79	0.16	0
alr2840	0.79	0.41	0.08
alr0051	0.79	0.22	0.01
alr3565	0.79	0.48	0.17
all1673	0.79	0.28	0.01
alr1669	0.79	0.21	0.02
all2981	0.79	0.25	0.01
all4335	0.79	0.22	0.01
alr1374	0.79	0.15	0.01
all1971	0.79	0.44	0.05
alr3238	0.79	0.2	0
alr5164	0.79	0.13	0
alr0942	0.79	0.33	0.01
alr0377	0.79	0.29	0.01
all4424	0.79	0.22	0.01
all1707	0.79	0.37	0.02
alr1594	0.79	0.13	0
all1027	0.79	0.21	0
alr3063	0.78	0.11	0
all3532	0.78	0.18	0
alr3670	0.78	0.34	0.02
alr7349	0.78	0.12	0
alr2936	0.78	0.06	0
all0143	0.78	0.26	0.01
alr3357	0.78	0.15	0
all4726	0.78	0.24	0.01
alr3911	0.78	0.37	0.09
alr3301	0.78	0.17	0
alr3593	0.78	0.26	0.01
all3841	0.78	0.18	0
alr0115	0.78	0.21	0.03
all3913	0.78	0.05	0
alr8510	0.78	0.32	0.02
alr5125	0.78	0.27	0.01
alr3932	0.78	0.23	0.01
all4933	0.78	0.15	0
alr4150	0.78	0.75	0.12
asr2388	0.78	0.26	0.01
all7178	0.78	0.32	0.01
alr3058	0.78	0.26	0.01
all2507	0.78	0.1	0
all3263	0.78	0.1	0
alr3562	0.78	0.13	0
alr3491	0.78	0.1	0
alr3857	0.78	0.12	0
all2066	0.77	0.25	0.03
all7179	0.77	0.41	0.02
all2997	0.77	0.14	0
alr0053	0.77	0.35	0.04
all1862	0.77	0.21	0
alr3451	0.77	0.1	0
alr1722	0.77	0.16	0
all0186	0.77	0.36	0.02
all4986	0.77	0.11	0
alr0483	0.77	0.2	0
all1541	0.77	0.12	0
alr1924	0.77	0.14	0
all4379	0.77	0.15	0
all4382	0.77	0.24	0.04
alr0971	0.77	0.24	0.01
all3432	0.77	0.15	0
alr0522	0.77	0.28	0.01
all4495	0.77	0.21	0.01
all2906	0.77	0.39	0.03
alr1595	0.77	0.03	0
alr2119	0.77	0.12	0
all4375	0.77	0.19	0
alr3553	0.77	0.07	0
alr3883	0.77	0.61	0.13
asr3686	0.77	0.44	0.04
alr0317	0.77	0.22	0.01
all5306	0.77	0.14	0
alr5361	0.77	0.39	0.03
alr5240	0.77	0.41	0.05
all3286	0.77	0.25	0.01
all3520	0.77	0.15	0
alr0683	0.76	0.42	0.05
asl2100	0.76	0.2	0
all4274	0.76	0.21	0
all3458	0.76	0.16	0.01
all2037	0.76	0.42	0.07
alr3921	0.76	0.2	0
alr5214	0.76	0.39	0.02
all4349	0.76	0.33	0.01
alr8542	0.76	0.22	0.01
all7120	0.76	0.27	0.01
alr3293	0.76	0.2	0.01
alr3808	0.76	0.21	0.01
all0352	0.76	0.41	0.03
all2761	0.76	0.1	0
all3785	0.76	0.26	0.01
all4316	0.76	0.24	0.01
alr0150	0.76	0.2	0.01
alr1448	0.76	0.46	0.17
all3840	0.76	0.19	0
alr5260	0.76	0.28	0.01
alr1074	0.75	0.08	0
all4396	0.75	0.11	0
asl2101	0.75	0.88	0.47
alr2881	0.75	0.54	0.12
all3633	0.75	0.25	0.01
alr1482	0.75	0.17	0
alr1299	0.75	0.15	0
asr1309	0.75	0.1	0
alr1324	0.75	0.18	0
alr8509	0.75	0.1	0
all2521	0.75	0.21	0
asl3981	0.75	0.29	0.01
all1065	0.75	0.11	0
alr1834	0.75	0.15	0
alr1358	0.75	0.21	0.01
asr3294	0.75	0.1	0
all4384	0.75	0.28	0.01
all7185	0.75	0.17	0
alr0553	0.75	0.31	0.02
all2062	0.75	0.13	0
alr1594	0.75	0.13	0
alr0318	0.75	0.19	0
all3791	0.75	0.26	0.01
all2456	0.74	0.26	0.01
alr2335	0.74	0.24	0.01
all3401	0.74	0.11	0
alr3988	0.74	0.25	0.01
alr7323	0.74	0.23	0.01
alr0507	0.74	0.44	0.05
alr0722	0.74	0.57	0.07
all4826	0.74	0.14	0
alr3601	0.74	0.17	0
alr4803	0.74	0.08	0
all7265	0.74	0.18	0
all1704	0.74	0.29	0.01
all7112	0.74	0.25	0.01
alr4058	0.74	0.13	0
all1692	0.74	0.14	0
all2358	0.74	0.11	0
alr0653	0.74	0.14	0
alr3931	0.74	0.24	0.01
alr3648	0.74	0.13	0.01
all3275	0.74	0.23	0.01
alr0073	0.74	0.11	0
alr4621	0.74	0.19	0
asr7293	0.74	0.55	0.13
alr1155	0.74	0.03	0
alr2394	0.74	0.17	0
asl7266	0.74	0.08	0
alr3944	0.74	0.21	0.01
all0330	0.74	0.24	0.01
alr4921	0.74	0.06	0
all4960	0.74	0.28	0.01
alr7378	0.74	0.4	0.03
asr2607	0.74	0.02	0
alr5157	0.74	0.22	0.01
asl0294	0.73	0.19	0
alr4165	0.73	0.33	0.04
alr3251	0.73	0.47	0.05
asr9503	0.73	0.15	0
all2237	0.73	0.1	0.01
asr4133	0.73	0.25	0.01
alr4597	0.73	0.18	0.01
asr1572	0.73	0.59	0.11
all0307	0.73	0.04	0
all3271	0.73	0.17	0
alr1073	0.73	0.33	0.02
alr1524	0.73	0.66	0.11
alr5034	0.73	0.34	0.02
asl3262	0.73	0.13	0
asl1496	0.73	0.05	0
all0144	0.73	0.22	0.01
asl3212	0.73	0.08	0
asl7266	0.73	0.09	0
all0186	0.73	0.16	0
alr2404	0.73	0.29	0.02
all7005	0.73	0.33	0.02
alr4996	0.73	0.33	0.03
alr7103	0.73	0.2	0.01
alr1956	0.73	0.2	0.01
all1988	0.73	0.15	0
alr1324	0.73	0.2	0.03
all0042	0.72	0.14	0
all0273	0.72	0.2	0
all0866	0.72	0.18	0
alr4877	0.72	0.26	0.01
asr1953	0.72	0.14	0
alr7298	0.72	0.44	0.07
all1019	0.72	0.15	0
alr3365	0.72	0.5	0.08
all2390	0.72	0.12	0
alr3737	0.72	0.17	0
asl1496	0.72	0.04	0
all2457	0.72	0.14	0
alr3303	0.72	0.14	0
all5022	0.72	0.47	0.05
alr0587	0.72	0.14	0
asl9502	0.72	0.24	0.01
all2561	0.72	0.16	0
alr5031	0.72	0.12	0
alr1460	0.72	0.16	0
alr0710	0.72	0.16	0
alr7581	0.72	0.35	0.02
all0215	0.72	0.24	0.01
all5305	0.72	0.11	0
all0376	0.72	0.15	0
alr2841	0.72	0.11	0
alr1623	0.72	0.22	0.02
alr1230	0.72	0.16	0
alr9015	0.72	0.08	0
alr0030	0.72	0.35	0.02
alr4921	0.71	0.17	0
all4609	0.71	0.28	0.02
alr2591	0.71	0.64	0.22
alr5249	0.71	0.21	0.02
alr0128	0.71	0.18	0
asl2354	0.71	0.4	0.04
all4699	0.71	0.14	0
all1949	0.71	0.17	0
alr0964	0.71	0.2	0.01
alr1536	0.71	0.1	0
all8002	0.71	0.45	0.22
all4378	0.71	0.24	0.01
all3144	0.71	0.06	0
all4947	0.71	0.2	0.01
alr1753	0.71	0.17	0
alr0812	0.71	0.24	0.01
all3209	0.71	0.29	0.01
all1787	0.71	0.38	0.03
alr3202	0.71	0.14	0
alr3338	0.71	0.15	0
all4357	0.71	0.1	0
alr3102	0.71	0.38	0.05
alr7295	0.71	0.21	0.01
all1759	0.71	0.44	0.04
all1916	0.71	0.14	0
all3976	0.71	0.27	0.02
alr0054	0.71	0.2	0
alr4010	0.71	0.31	0.05
alr1155	0.71	0.24	0.01
alr1956	0.71	0.15	0
all8553	0.7	0.21	0.01
alr3610	0.7	0.27	0.01
alr3882	0.7	0.21	0.01
all2375	0.7	0.07	0
alr7232	0.7	0.33	0.02
alr2884	0.7	0.08	0
alr4597	0.7	0.14	0
all0174	0.7	0.21	0.01
alr1605	0.7	0.24	0.01
all0040	0.7	0.17	0
alr0880	0.7	0.25	0.01
asl2354	0.7	0.4	0.03
alr3901	0.7	0.24	0.01
alr3982	0.7	0.14	0
alr3277	0.7	0.15	0
all0675	0.7	0.13	0
alr3293	0.7	0.03	0
alr0939	0.7	0.16	0
all0040	0.7	0.15	0
all1368	0.7	0.29	0.01
all3373	0.7	0.24	0.01
alr3857	0.7	0.51	0.09
asl3597	0.7	0.19	0.01
all0384	0.7	0.6	0.16
all3891	0.7	0.22	0.01
alr0117	0.7	0.62	0.16
asl0294	0.7	0.03	0
all1760	0.7	0.1	0
all0492	0.7	0.22	0.01
all3256	0.7	0.09	0.01
all3652	0.7	0.18	0
all4757	0.7	0.24	0.01
alr7350	0.7	0.65	0.1
alr0483	0.7	0.1	0
alr5068	0.7	0.16	0
all0476	0.7	0.13	0
all1354	0.7	0.36	0.02
alr0933	0.69	0.12	0.01
alr2719	0.69	0.07	0
asl2848	0.69	0.11	0
all1235	0.69	0.29	0.03
asr2388	0.69	0.09	0
all0889	0.69	0.17	0
all2706	0.69	0.14	0
all5098	0.69	0.1	0
asl3888	0.69	0.02	0
all7177	0.69	0.27	0.02
all7182	0.69	0.13	0.01
alr4015	0.69	0.35	0.05
all7364	0.69	0.32	0.02
all4333	0.69	0.16	0
all4306	0.69	0.12	0.01
alr4898	0.69	0.17	0
alr7077	0.69	0.15	0
all0438	0.69	0.54	0.1
asl3262	0.69	0.12	0
alr1042	0.69	0.09	0
alr3448	0.69	0.24	0.01
alr3402	0.69	0.13	0
asl0629	0.69	0.26	0.01
alr2742	0.69	0.33	0.03
all1618	0.69	0.18	0
alr1526	0.68	0.21	0.01
alr2328	0.68	0.11	0
asl2601	0.68	0.45	0.06
alr4587	0.68	0.31	0.04
alr0033	0.68	0.35	0.05
alr5164	0.68	0.08	0
alr4808	0.68	0.09	0
all4400	0.68	0.26	0.01
alr2606	0.68	0.16	0
alr0869	0.68	0.38	0.03
alr5001	0.68	0.18	0.02
all2356	0.68	0.04	0
all7355	0.68	0.13	0
asr3878	0.68	0.04	0
alr3065	0.68	0.19	0.01
all0134	0.68	0.21	0.01
alr1853	0.68	0.17	0
asr4648	0.68	0.12	0
all1723	0.68	0.21	0.01
all8070	0.68	0.07	0
alr2479	0.68	0.28	0.02
alr2269	0.68	0.26	0.02
all0355	0.68	0.2	0.01
alr1223	0.68	0.07	0
all0889	0.68	0.15	0
all1988	0.68	0.25	0.01
alr3456	0.68	0.07	0
all1904	0.68	0.43	0.03
all0438	0.68	0.28	0.02
all3458	0.67	0.22	0.01
alr0190	0.67	0.14	0
all3866	0.67	0.18	0
all4983	0.67	0.2	0.01
alr3667	0.67	0.59	0.35
alr2373	0.67	0.24	0.01
all3143	0.67	0.16	0
alr0058	0.67	0.12	0
asr2120	0.67	0.27	0.01
all0316	0.67	0.16	0
alr3921	0.67	0.2	0.01
all2097	0.67	0.14	0
alr2732	0.67	0.22	0.05
asl1664	0.67	0.28	0.04
alr4715	0.67	0.25	0.02
all0376	0.67	0.1	0
all1787	0.67	0.22	0.01
alr3281	0.67	0.08	0
all1972	0.67	0.28	0.02
alr2323	0.67	0.12	0
alr1157	0.67	0.1	0
all7004	0.67	0.35	0.04
asr3468	0.67	0.23	0.01
all4109	0.67	0.12	0
alr1360	0.67	0.17	0
all4960	0.67	0.32	0.02
alr2313	0.67	0.1	0
alr1470	0.67	0.4	0.03
asr4535	0.67	0.38	0.04
alr2479	0.67	0.11	0
all0298	0.67	0.09	0
alr4360	0.67	0.09	0
alr2576	0.67	0.15	0
all0713	0.67	0.1	0
alr3303	0.66	0.11	0
alr0740	0.66	0.23	0.01
alr3066	0.66	0.15	0
alr1042	0.66	0.08	0
all4817	0.66	0.26	0.02
alr4806	0.66	0.19	0.01
all3226	0.66	0.2	0.01
all0578	0.66	0.2	0.01
alr9024	0.66	0.52	0.21
alr2323	0.66	0.13	0
alr1278	0.66	0.12	0
alr8502	0.66	0.14	0
alr4806	0.66	0.09	0
alr3806	0.66	0.33	0.02
all1092	0.66	0.11	0
all4197	0.66	0.27	0.02
alr4392	0.66	0.33	0.02
alr1531	0.66	0.7	0.16
all2200	0.66	0.18	0.02
all2116	0.66	0.12	0
all3374	0.66	0.14	0
alr3312	0.66	0.18	0.01
all4581	0.66	0.33	0.03
alr3644	0.66	0.12	0
asr2389	0.66	0.09	0.01
alr2338	0.66	0.27	0.02
asr4549	0.66	0.18	0.01
asr3427	0.66	0.05	0
alr5284	0.66	0.19	0.01
all3914	0.65	0.22	0.01
all1457	0.65	0.41	0.17
alr1805	0.65	0.26	0.01
alr3273	0.65	0.4	0.13
all5093	0.65	0.25	0.02
all2459	0.65	0.32	0.03
all3010	0.65	0.32	0.04
alr2878	0.65	0.09	0
alr2046	0.65	0.39	0.05
asr3412	0.65	0.19	0.01
all4719	0.65	0.17	0.01
alr2606	0.65	0.27	0.02
all7315	0.65	0.62	0.23
all5218	0.65	0.28	0.02
alr1360	0.65	0.09	0
alr1238	0.65	0.19	0.01
alr2118	0.65	0.16	0
all4257	0.65	0.17	0.01
alr5236	0.65	0.16	0
all2347	0.65	0.37	0.03
all4196	0.65	0.14	0
all4884	0.65	0.55	0.1
alr4158	0.65	0.37	0.03
all5089	0.65	0.07	0
all1802	0.65	0.32	0.08
alr7301	0.65	0.05	0
alr4554	0.65	0.06	0
alr4346	0.65	0.23	0.01
[truncated: 6,785 more rows]
